# Supplementary material for: Creation of a shortened version of the Sleep Disorders Questionnaire (SDQ)
Source: PLoS One. 2024 Feb 6;19(2):e0288216. doi: 10.1371/journal.pone.0288216 (PMC10846718; doi:10.1371/journal.pone.0288216)
Supplement: S1 Dataset — (XLSX) [file pone.0288216.s007.xlsx]

## Sheet: Sheet1
Sex	V1	V2	V3	V4	V5	V6	V7	V8	V9	V10	V11	V12	V13	V14	V15	V16	V17	V18	V19	V20	V21	V22	V23	V24	V25	V26	V27	V28	V29	V30	V31	V32	V33	V34	V35	V36	V37	V38	V39	V40	V41	V42	V43	V44	V45	V46	V47	V48	V49
M	1	1	1	1	1	1	2	2	1	1	1	2	1	2	5	1	1	1	1	2	1	1	1	1	1	4	4	5	1	1	1	1	1	1	1	1	4	4	1	1	1	1	1	5	1	1	1	1	1
M	3	3	2	4	3	3	2	2	1	1	1	1	2	2	5	3	4	1	1	5	5	5	2	2	1	1	1	1	1	1	1	2	1	2	1	1	1	1	1	1	3	2	1	1	1	3	1	1	1
F	3	2	2	4	3	1	3	5	3	1	1	1	1	2	1	1	3	4	2	5	4	5	4	3	1	1	1	1	1	1	1	1	3	3	1	1	1	1	1	1	1	1	1	1	1	1	1	3	1
M	2	2	1	1	3	3	1	1	1	1	1	1	1	1	1	3	3	1	1	3	2	1	1	1	2	1	1	1	1	1	1	1	1	1	1	1	1	1	1	1	2	1	1	1	1	1	1	1	1
M	4	4	5	3	5	3	2	3	1	4	1	2	4	2	4	1	3	1	2	4	4	1	1	2	1	1	1	1	1	1	1	1	1	2	1	4	2	1	1	1	1	1	1	5	5	2	2	1	2
M	3	4	1	4	2	2	1	2	2	1	1	1	1	4	5	5	3	1	1	5	5	3	1	1	1	1	2	1	2	1	1	1	1	2	1	1	1	1	1	1	1	1	1	5	2	2	2	2	2
M	2	4	1	3	2	2	2	2	1	1	1	1	2	2	5	2	2	1	1	5	5	1	1	1	2	1	5	1	1	1	1	2	1	2	1	1	1	1	1	1	4	1	1	1	1	1	1	2	1
M	4	4	4	2	1	2	2	3	2	3	1	1	1	2	2	2	2	1	2	4	3	1	3	4	4	1	1	1	1	1	1	1	4	4	1	1	2	1	1	1	2	2	1	3	1	1	1	1	1
M	5	5	1	5	4	1	1	3	3	1	1	1	4	5	5	5	5	5	1	2	3	1	1	1	1	1	1	1	1	1	1	1	1	5	1	1	1	1	1	1	3	1	1	5	1	1	4	1	1
M	5	5	3	4	2	3	1	3	2	4	1	1	4	4	4	1	2	1	1	2	2	1	1	2	1	1	5	2	1	1	1	2	1	2	1	3	2	2	1	1	1	1	1	4	4	1	1	1	1
M	5	5	5	5	1	3	1	5	5	1	1	2	3	5	5	1	5	1	1	5	5	5	3	2	5	1	1	2	5	2	2	1	2	5	5	1	1	2	1	1	5	4	1	5	1	5	5	5	3
M	3	4	1	4	2	1	1	1	1	1	1	3	5	3	2	1	1	4	1	5	5	5	3	2	5	1	1	3	1	1	1	3	1	3	1	1	1	1	1	1	4	1	1	4	1	1	2	3	1
M	4	4	2	3	3	3	1	2	1	1	1	1	3	2	4	2	2	2	1	5	5	5	5	3	1	1	1	1	1	1	1	1	1	1	1	1	2	1	1	1	3	2	1	3	1	1	1	1	1
M	2	2	1	1	1	1	1	1	1	1	1	1	1	1	1	4	2	1	1	2	1	1	1	1	1	1	1	1	1	1	1	1	1	1	1	1	2	1	1	1	1	2	1	1	1	1	1	1	1
M	1	4	1	5	1	3	3	3	1	1	1	1	3	3	5	1	1	1	1	5	5	4	1	1	1	1	1	1	2	1	3	2	2	2	1	1	5	5	4	2	5	2	5	1	1	5	5	5	5
M	2	2	1	5	1	2	1	1	1	1	1	1	1	5	2	2	2	1	1	5	5	5	1	1	1	1	4	1	1	1	1	1	1	1	1	1	2	1	1	1	4	3	1	5	4	1	3	1	2
M	4	4	1	4	2	2	1	2	1	1	1	1	1	2	1	1	1	1	1	5	5	5	1	1	2	1	1	1	3	1	1	1	1	2	1	1	2	1	1	2	4	1	1	2	1	1	1	1	1
M	1	1	2	1	1	1	1	1	1	1	1	1	1	1	1	2	2	1	1	3	2	1	1	1	1	1	1	1	1	1	1	1	1	2	1	1	2	1	1	1	1	1	1	3	1	1	1	1	1
M	4	1	1	3	3	3	3	3	5	2	3	3	2	2	3	1	2	1	2	2	2	1	1	3	3	1	1	1	5	1	2	5	5	5	5	2	1	2	3	1	5	5	5	5	3	1	1	2	1
F	3	4	1	5	5	2	2	2	2	1	3	2	1	3	1	1	1	1	2	5	5	1	1	3	5	1	1	1	3	3	1	1	1	2	1	1	3	2	3	1	4	5	1	5	1	1	1	1	2
M	4	4	1	1	2	1	1	1	1	1	1	1	1	1	5	1	1	1	1	5	5	5	1	1	1	1	1	1	1	1	1	1	1	1	1	1	1	1	1	1	1	1	1	5	1	5	2	1	2
F	4	5	5	4	1	1	1	1	4	1	4	1	1	5	4	1	1	1	2	1	1	5	4	4	1	1	4	4	4	2	1	1	1	1	3	1	5	4	1	2	5	5	5	5	3	1	1	5	5
M	1	5	1	5	3	1	1	1	1	1	2	2	1	5	1	1	2	3	1	5	5	5	4	1	4	1	3	1	2	1	2	1	1	1	2	1	1	2	3	1	2	1	1	5	1	1	1	1	1
M	5	5	1	5	1	1	1	1	1	2	1	1	3	4	4	2	2	1	2	5	5	5	5	1	1	1	1	1	1	1	1	1	1	1	1	2	1	2	1	1	5	1	1	5	3	1	4	1	3
M	4	1	1	1	2	1	2	2	2	1	1	4	1	1	1	1	1	1	1	2	1	1	1	1	5	1	1	1	1	1	1	2	1	1	1	1	1	1	1	1	4	4	1	4	1	3	3	1	3
M	1	1	1	3	1	1	1	1	1	1	1	1	1	1	5	1	1	1	1	5	5	5	1	1	1	1	1	1	1	1	1	1	1	1	1	1	1	1	1	1	1	1	1	1	1	1	1	1	1
F	3	4	3	3	1	1	2	2	1	1	1	1	2	2	1	1	1	1	1	1	1	1	2	2	1	1	1	1	2	1	1	1	2	2	1	1	1	1	1	1	3	1	1	1	1	3	3	2	3
M	1	1	1	1	1	5	2	5	2	1	1	1	1	1	5	1	1	2	1	5	5	2	1	4	1	1	1	1	1	4	1	3	2	3	2	1	1	1	1	1	2	4	1	4	1	1	2	1	2
M	1	1	1	5	5	1	1	1	1	1	1	1	1	1	4	1	1	2	1	5	5	5	5	1	1	1	2	1	1	1	1	1	1	1	1	1	1	1	1	1	2	1	1	1	1	1	1	1	1
M	5	2	1	2	2	1	1	1	1	1	1	2	1	2	5	1	1	2	1	5	4	4	2	2	5	1	1	1	1	1	2	1	1	1	1	1	4	3	1	1	5	4	1	1	1	1	1	1	1
M	1	2	2	2	3	2	1	2	2	1	1	1	1	2	4	1	2	1	1	5	5	4	2	1	2	2	2	1	1	1	1	2	2	2	1	1	1	1	2	1	1	1	1	1	1	1	2	1	1
M	2	3	2	4	1	2	1	1	3	1	1	4	1	4	1	2	5	1	1	3	3	1	1	2	3	1	1	1	5	1	3	2	1	2	2	1	1	1	1	1	1	1	1	1	1	1	1	1	1
M	4	4	2	4	2	3	2	3	2	1	2	4	2	4	4	4	4	1	2	4	3	4	4	3	4	1	1	3	4	3	4	3	3	3	3	3	4	4	1	3	4	1	1	5	2	4	4	4	1
M	5	5	5	5	5	5	5	5	5	3	2	3	5	5	3	3	3	1	1	5	4	1	1	1	5	1	5	1	1	1	3	5	3	4	4	3	1	1	1	1	5	2	1	3	1	1	2	5	5
F	5	4	5	5	1	5	1	3	5	5	1	1	5	5	2	5	5	1	2	1	1	1	1	4	4	1	2	1	4	1	1	4	1	4	4	2	2	1	1	1	1	1	5	5	5	2	1	3	2
M	3	5	5	5	2	4	2	5	3	3	1	1	2	5	1	5	5	2	1	3	4	5	3	2	4	1	5	1	5	1	1	4	1	5	5	2	1	2	1	1	3	2	2	5	5	1	1	2	1
M	5	5	5	5	3	5	5	5	3	3	1	4	5	3	2.15966	1	2	2	4	2	1	1	1	2	1	1	1	2	2	1	2	2	3	3	2	2	3	5	1	1	5	5	5	5	5	1	1	1	1
M	2	1	1	2	1	2	1	2	1	1	1	1	1	1	2	1	1	1	1	2	3	2	1	1	2	1	2	1	1	1	1	1	1	1	1	1	1	1	1	1	1	1	1	1	1	1	1	1	1
M	3	1	1	4	4	2	2	1	1	2	1	2	3	4	5	3	2	1	1	5	4.87076	2.29246	2	1	2	1	4	2	1	1	3	2	1	2	1	2	3	2	1	1	4	1	1	3	1	3	2	1	1
M	1	1	1	2	1	2	1	1	1	1	1	2	2	1	5	4	3	3	1	5	5	5	1	1	3	1	2	1	2	1	2	2	1	2	1	1	2	1	1	1	1	1	1	1	1	1	1	2	1
M	3	5	5	3	5	2	1	1	4	1	1	3	1	3	3	1	1	1	1	3	1	1	1	1	1	1	1	1	5	1	3	2	1	2	3	1	1	1	2	1	1	1	1	5	1	1	1	2	1
M	5	5	5	5	1	1	1	1	1	1	1	1	1	5	5	1	1	1	1	2	1	1	3	1	1	1	5	1	1	1	1	1	1	1	1	1	1	3	1	1	5	1	1	5	1	3	5	1	1
M	1	1	3	1	1	3	1	1	1	1	1	3	1	1	1	1	1	1	1	1	1	5	1	3	3	1	1	1	1	1	1	1	1	1	1	1	3	2	1	1	1	1	1	1	1	3	1	1	1
M	5	5	1	5	1	5	1	3	1	1	1	5	1	5	1	1	1	3	1	5	5	5	5	5	1	1	2	1	4	1	5	3	1	3	1	1	3	1	5	1	5	1	1	1	1	1	1	1	1
M	5	5	1	3	2	4	2	4	2	2	1	1	2	3	5	3	4	2	2	5	5	5	1	3	2	1	2	1	2	2	1	2	4	4	2	2	2	1	1	1	4	4	1	4	1	3	3	2	2
M	4	5	1	5	3	1	1	3	1	1	1	3	1	3	1	1	4	1	5	5	3	3	1	5	1	1	1	1	1	1	3	1	1	3	3	1	3	1	1	1	5	1	1	5	1	1	3	3	3
F	3	3	5	5	3	4	3	3	3	1	1	1	3	3	1.04008	2	3	3	2	2	1	2	2	2	2	2	2	1	3	1	1	3	3	3	3	3	3	2	1	1	2	3	1	3	2	4	3	2	3
M	4	4	3	3	2	4	4	3	3	3	2	2	4	4	3	5	5	2	3	3	3	3	3	3	2	1	1	3	2	1	1	3	3	4	3	4	4	4	3	3	4	4	3	5	4	2	1	2	1
M	4	4	4	4	2	4	4	4	4	4.58144	2	2	3	2	4	4	2	4	4	2	4	4	4	3	4	2	2	4	3	2	4	4	4	4	2	4	4	4	3	3	3	2	2	4	2	2	2	2	2
M	3	1	1	3	2	1	1	1	1	1	1	1	1	1	5	1	1	1	1	5	5	3	1	1	1	1	2	1	1	1	1	1	1	1	1	1	1	1	1	1	1	1	1	1	1	1	1	1	1
M	5	5	3	5	4	5	3	4	4	3	2	5	5	5	5	4	4	3	1	5	5	3	1	4	4	1	1	1	4	2	5	4	2	3	4	2	2	2	2	1	4	2	1	5	5	1	1	2	3
M	4	4	4	4	3	1	1	3	3	3	3	2	3	3	1	2	2	1	1	3	3	1	1	2	3	1	3	1	4	2	3	2	2	2	2	2	3	3	3	2	3	2	2	3	3	2	2	2	2
F	4	4	4	5	1	4	1	3	3	4	1	1	4	4	1	1	3	2	1	3	3	1	1	1	1	1	1	1	3	1	1	4	1	3	3	3	1	1	1	1	3	1	1	4	4	1	1	1	1
M	3	4	4	2	3	2	3	3	2	2	1	1	1	2	2	3	2	3	2	5	5	5	3	2	4	1	4	1	3	2	1.52227	2	2	3	2	2	1	1	1	1	2	2	1	2	2	2	2	2	2
M	4	4	1	3	3	3	3	2	1	1	1	1	5	5	4	2	3	1	1	4	2	2	3	1	1	1	3	1	1	1	1	1	3	1	1	3	1	1	1	1	3	1	1	5	4	1	1	1	1
M	4	3	5	2	5	5	2	3	1	4	1	2	5	2	1	3	5	1	1	1	1	1	1	1	1	3	3	1	2	3	2	5	2	3	1	5	1	1	1	1	5	3	3	5	5	1	1	1	1
M	4	5	5	5	5	5	5	3	3	3	1	3	4	4	4	1	3	1	3	4	4	1	1	1	1	1	1	1	1	5	3	3	2	5	3	5	5	1	4	3	5	1	1	5	1	3	1	3	2
M	4	4	3	4	5	5	4	4	3	4	1	4	5	5	3	2	5	3	1	4	3	4	3	2	3	1	2	4	3	2	4	5	5	5	2	4	4	4	1	3	2	1	4	5	4	1	1	5	1
M	4	4	4	4	1	5	5	5	3	2	2	3	4	4	5	5	5	2	2	3	3	1	1	3	4	1	3	5	3	1	3	5	5	5	3	4	5	5	1	3	4	1.31907	3	5	4	1	1	3	1
M	5	4	5	3	1	3	3	3	1	5	1	1	5	3	1	1	5	1	1	1	1	1	1	1	2	1	1	1	1	1	1	3	3	2	1	5	2	3	1.8692	1	3.75902	5	3	5	5	1	2	1	1
M	4	5	2	4	4	4	2	4	2	1	2	2	4	5	5	2	3	2	1	5	5	5	4	4	5	1	1	1	2	1	2	4	2	4	2	2	4	2	1	1	5	2	1	4	2	5	2	2	2
M	3	4	5	5	2	4	1	2	2	4	1	4	2	4	3	2	1	1	1	5	5	4	4	1	4	1	1	1	4	4	3	1	2	2	2	2	1	2	1	1	4	1	3	4	2	1	1	1	1
M	3	4	3	4	5	3	2	2	4	1	1	3	3	4	5	2	2	1	1	3	2	1	1	1	2	1	2	2	1	1	3	2	3	3	3	3	3	3	1	1	1	1	1	4	2	2	1	1	2
M	3	5	3	5	4	4	2	3	2	2	2	5	5	5	5	3	2	2	3	5	5	5	5	5	5	1	3	1	4	5	5	3	3	3	5	3	3	3	3	3	4	4	1.70147	2	2	2	2	2	1
M	4	4	4	5	3	3	3	3	3	3	2	4	3	5	3.91378	3	3	1	3	3	3	1	1	3	3	1	1	1	3	1	3	3	3	3	3	3	4	3	2	1	3	2	2	5	5	2	2	1	1
M	4	4	4	3	3	5	5	5	5	5	3	2	3	4	4	2	2	4	3	5	5	3	2	3	5	3	4	3	5	3	1	5	5	5	3	4	5	4	4	5	5	1	3	1	3	3	3	2	4
M	4	4	4	4	3	5	3	3	2	4	1	1	4	4	3	4	4	1	3	3	2	1	1	1	3	1	4	1	1	1	1	3	3	4	1	3	3	3	1	1	3.46281	2	1	4	2.08397	1	1	1	1
M	5	5	5	5	5	5	3	4	5	5	4	5	5	5	3	1	5	3	2	1	1	1	3	1	3	1	1	4	5	3	5	5	4	4	4	4	4	3	3	4	4	4	5	5	5	4	1	1	1
M	5	4	3	5	1	4	3	5	2	2.00461	2	4	5	4	5	5	1	1	1	3	2	4	1	2	4	1	1	5	4	2	2	4	3	4	3	4	5	4	2	1	4	2	3	5	5	3	3	1	1
M	4	4	4	4	5	4	2	2	4	2	1	3	2	3.22543	3	2	3	1	1	3	3	1	1	1	3	1	1	2	4	2	2	3	1	3	3	2	2	2	1	1	4	3	1	2	2	1	1	3	1
M	5	1	2	2	5	4	2	3	2	1	1	1	2	2	5	4	5	1	2	1	1	1	1	1	1	1	1	1	2	1	1	1	2	2	1	1	5	3	1	1	2	1	1	1	1	3	3	1	1
M	5	4	5	5	5	4	3	3	4	4	2	3	4	4	3	3	4	2	2	2	1	1	2	3	3	1	1	3	3	2	3	3	3	3	2	3	4	4	2	2	3	2	3	4	2	3	2	2	2
M	5	5	5	5	5	5	3	4	3	3	1	4	4	5	4	3	3	3	2	5	5	1	1	3	4	2	1	3	3	1	4	4	4	4	2	4	5	4	1	1	4	2	1	5	5	2	2	2	1
M	4	4	4	4	5	4	4	3	3	2	2	3	3	3	4	2	3	2	2	4	4	1	2	3	3	1	2	3	2	2	2	4	4	4	3	3	3	4	2	2	3	3	3	4	2	2	2	2	2
M	2	2	2	3	4	3	4	3	2	1	1	2	2	3	1	4	4	5	1	5	5	5	5	2	2	1	2	4	1	1	1	3	4	2	2	2	4	4	2	2	3	2	2	5	2	3	3	2	4
M	5	5	5	5	5	4	4	3	3	4	2	3	5	4	3	4	5	2	2	1	1	1	3	1	4	1	1	5	3	2	4	4	4	4	3	5	4	5	1	1	2	1	1	5	1	1	1	2	1
M	5	5	3	5	5	3	3	3	3	4	1	1	3	5	4	5	5	1	1	2	1	1	1	1	1	2	1	4	4	1	1	3	3	3	3	2	4	5	2	3	4	1	3	5	3	1	2	1	2
M	3	5	3	3	4	2	2	2	3	2	1	2	2	3	3	1	3	3	3	4	4	1	3	3	3	1	1	2	3	3	2	2	2	2	2	2	3	2	1	1	3	2	2	4	2	1	1	3	1
M	4	3	1	3	4	1	3	3	2	1	1	1	1	5	5	1	1	5	1	5	5	4	2	1	1	1	1	1	2	1	1	1	3	3	2	1	1	1	1	1	5	1	1	4	1	1	4	2	3
M	3	3	2	2	2	3	3	3	2	1	1	1	1	2	3	4	3	3	2	4	4	5	2	2	4	1	3	2	3	2	2	3	3	3	2	2	2	2	2	2	3	3	2	2	2	2	3	2	3
M	2	2	1	3	2	1	1	1	1	1	1	2	1	1	5	1	1	3	1	5	5	4.4068	5	5	1	1	1	1	3	1	1	1	1	1	1	1	1	1	1	1	3	1	1	5	1	3	5	5	5
M	4	4	4	3	4	5	3	3	3	3	2	3	3	3	2	2	3	2	2	3	2	1	1	2	1	2	2	2	3	2	3	5	2	4	2	2	3	2	2	2	4	2	2	5	5	1	2	3	1
M	5	5	4	4	4	4	5	4	3	5	3	3	4	5	5	4	5	3	2	1	2	2	3	4	5	2	4	4	2	2	4	4	4	4	3	4	4	5	4	4	2	1	4	5	1	2	2	2	2
M	5	5	5	5	3	2	5	5	5	4	5	5	5	5	5	5	5	1	1	5	5	2	1	4	1	3	4	5	5	2	5	1	3	3	3	5	5	5	3	1	5	1	2	4	1	1	1	3	3
M	4	4	4	3	2	3	2	2	3	3	1	3	4	4	2	3	3.00517	1	1	2	1	1	1	1	1	3	1	1	2	3	3	3	2	2	3	3	2	2	1	1	4	4	3	5	5	1	1	1	1
M	4	4	4	5	4	5	3	3	2	4	2	3	4	3	5	3	5	1	2	3	1	1	1	2	3	1	2	3	2	2	2	4	4	4	3	2	4	4	3	3	5	3	3	4	4	5	4	2	2
M	3	3	3	3	4	4	2	3	3	1	1	1	2	3	2	2	2	1	1	4	3	1	1	1	1	1	2	2	3	2	2	2	3	3	3	2	3	3	2	1	3	1	1	4	1	2	3	2	2
M	3	5	2	5	4	4	3	4	3	5	1	3	5	5	1	4	5	3	1	4	1	3	3	1	1	1	1	4	3	1	3	5	4	4	3	4	5	4	2	4	3	5	4	4	3	1	1	5	1
M	5	4	5	4	3	4	4	5	3	4	1	3	2	4	2	5	3	3	1	4	4	4	3	3	4	3	1	3	3	1	3	4	4	5	3	3	2	2	1	1	3	1	3	5	5	3	3	2	3
M	5	5	5	5	2	3	3	3	2	3	2	3	5	5	5	2	2	3	2	4	5	5	3	3	3	1	5	3	2	3	3	3	3	3	2	3	3	3	2	2	3	2	3	4	3	2	2	3	1
M	1	1	2	3	2	5	3	4	1	1	2	4	1	2	1	1	1	1	5	2	1	5	5	3	5	5	1	5	1	1	5	5	3	4	2	2	5	5	2	5	5	5	1	2	1	5	5	2	5
M	5	5	5	5	3	5	4	3	3	5	2	1	3	5	4	1	2	4	1	5	5	5	4	4	3	1	1	2	4	2	1	1	2	3	3	1	5	5	2	3	3	2	4	5	4	1	1	2	1
M	2	4	5	2	5	5	5	5	5	5	3	5	4	5	4	3	4	2	2	5	5	1	2	4	3	1	3	4	5	1	5	5	5	5	5	5	3	3	3	3	4	3	3	4	4	4	3	5	3
M	3	3	4	2	3	2	4	3	2	2	1	5	3	5	3	2	2	3	1	1	4	2	3	3	5	4	2	1	1	2	2	3	2	3	5	1	1	1	2	2	3	3	2	2	2	2	2	2	4
M	2	2	1	4	3	3	1	3	3	1	1	1	2	1	4	1	1	3	1	4	5	1	1	1	1	1	4	1	3	1	1	2	1	2	3	1	2	1	1	1	5	1	1	3	1	3	1	1	1
M	4	4	4	5	5	4	1	5	3	4	2	5	4	4	3	2	4	1	4	4	4	2	1	5	5	1	1	4	1	1	4	4	2	4	1	3	5	4	1	1	5	4	5	4	5	1	2	1	2
M	1	1	1	4	5	4	1	1	1	1	3	1	1	1	1	1	1	1	1	4	4	1	1	1	1	1	4	2	2	1	1	1	1	1	1	1	4	4	2	3	4	4	1	5	1	1	1	1	1
M	5	5	5	5	4	4	4	3	3	3	2	1	4	4	4	2	2	2	1	4	4	2	2	3	4	1	1	3	1	1	1	3	2	2.33384	3	4	4	4	1	2	4	4	4	4	1	4	3	1	1
M	5	5	5	1	3	5	1	2	1	5	1	3	2.24653	3.94421	1	3	3	1	1	1	1	3	1	1	3	1	1	3	1	1	3	3	1	1	1	1	5	5	1	1	3	1	5	5	1	1	1	2	1
M	4	4	4	4	4	4	2	3	2	3	1	2	3	3	2	4	3	2	2	3	2	1	1	3	2	1	2	1	3	2	2	3	3	3	2	3	2	1	1	1	4	1	2.35534	4	3	2	4	1	2
M	4	4	3	3	3	5	4	4	2	3	4	1	2	3	4	4	4	1	1	5	5	1	1	3	2	2	1	2	4	1	1	5	3	3	1	3	3	2	3	3	4	2	1	4	2	1	1	2	1
M	3	3	2	3	4	2	2	2	4	2	1	3	2	3	2	2	3	2	3	2	2	1	2	1	3	1	1	1	3	1	1	1	1	1	4	1	1	1	1	1	3	1	1	1	1	1	1	1	1
M	4	3	5	4	1	5	1	3	1	1	1	1	4	1	1	5	3	1	1	1	1	1	1	1	1	1	1	1	1	1	1	5	1	3	1	1	1	1	1	1	1	1	1	3	4	1	1	1	1
M	4	3	3	3	2	3	2	3	2	3	1	1	3	3	1	3	3	3	1	2	3	1	1	2	2	1	2	1	2	1	2	3	2	3	2	2	5	2	1	1	4	2	1	3	4	2	3	2	2
M	4	4	3	4	4	3	2	3	4	3	2	3	3	3	3	3	3	2	1	3	2	3	2	2	3	1	3	2	4	2	2	3	3	3	4	2	4	3	3	1	2	1	1	3	1	2	2	1	1
M	5	5	5	5	4	5	3	5	4	5	5	3	5	5	3	4	5	2	1	5	2	4	4	4	4	3	3	2	2	2	5	5	5	5	2	5	5	2	2	1	5	2	5	5	5	4	3	3	3
M	3	4	2	3	3	4	2	1	3	4	1	1	1	4	1	5	5	2	3	3	4	1	3	3	4	1	1	1	3	2	4	4	4	3	1	1	4	4	2	1	4	2	4	2	3	4	1	3	1
M	5	4	1	4	1	4	3	4	2	4	1	4	5	3	5	3	2	2	1	5	5	1	2	4	4	1	5	1	3	3	3	3	4	3	2	2	1	2	3	3	4	4	2	5	3	3	3	4	3
M	5	5	5	4	3	5	2	5	5	4	1	1	5	3	3	1	2	2	1	3	2	1	1	1	1	1	1	1	3	1	1	5	2	5	5	5	3	1	1	1	2	1	3	5	5	1	1	1	1
M	5	5	5	4	5	5	1	5	5	5	5	5	5	5	5	5	5	1	2	2	1	3	1	1	3	1	1	1	5	1	3	5	1	5	3	4	2	2	5	5	4	1	1	5	3	1	1	1	1
M	4	5	4	5	4	4	3	4	5	3	3	4	4	4	3	4	4	2	2	3	3	1	1	4	2	1	1	2	5	4	2	4	3	3	2	3	2	2	2	2	3	3	2	4	2	2	3	2	2
M	4	4	4	3	3	5	3	4	2	3	1	3	3	3	1	4	3	1	2	2	3	1	1	1	3	1	3	3	3	2	3	3	3	4	3	3	3	3	2	3	3	2	3	3	2	2	2	3	3
M	5	5	5	5	4	5	4	5	4	5	3	3	5	3	5	1	5	1	3	4	5	1	1	2	3	1	4	1	4	1	3	5	3	5	2	5	1	1	1	1	4	1	5	5	3	3	1	1	1
M	4	4	4	5	2	2	3	3	2	4	3	3	3	4	4	2	4	4	4	1	4	3	1	3	4	1	1	3	3	1	3	3	2	3	2	3	4	4	3	3	3	1	3	3	2	1	1	3	2
M	2	3	4	4	2	2	1	1	3	1	5	3	3	3	2	2	1	3	5	4	4	3	1	1	3	1	1	1	4	1	4	1	1	1	3	3	1	1	1	1	2	1	1	1	1	1	1	2	3
M	2	2	3	2	2	3	1	2	1	1	1	1	1	3	2	2	2	3	2	2	3	3	1	2	1	1	2	1	3	1	1	1	1	2	2	1	1	1	1	1	2	1	1	1	1	3	2	1	1
M	5	4	5	4	5	5	4	4	2	5	2	2	4	3	3	3	3	2	2	2	2	3	3	3	3	1	1	3	3	2	2	4	4	4	2	3	4	4	2	3	3	2	2	3	3	2	2	4	2
M	3	3	3	3	3	4	3	3	2	2	1	4	2	3	3	2	3	1	1	1	1	1	1	1	3	1	1	2	1	1	3	3	3	3	1	2	3	3	1	1	1	1	1	3	1	1	1	1	1
M	4	4	4	4	4	4	2	3	2.31668	2	1	1	2	4	4	4	4	3	1	5	5	5	4	1	1	1	3	3	3	1	1	4	2	3	2	1	3	3	1	2	5	3	3	5	4	1	1	1	1
M	5	5	5	4	4	5	4	4	4	5	3	5	5	5	5	2	5	5	3	1	1	5	5	5	5	3	5	5	5	4	5	5	4	4	4	5	5	5	4	5	4	3	3	5	4	1	1	5	1
M	3	3	3	4	2	3	3	3	2	3	1	3	3	4	4	3	3	4	2	3	3	1	1	1	3	1	1	3	3	1	3	3	3	3	2	2	3	3	1	1	3	1	3	4	2	1	3	3	2
M	4	4	5	4	5	5	5	5	2	1	1	3	3	4	1	3	4	1	1	5	5	3	3	4	2	1	4	4	2	1	2	4	4	4	2	2	4	4	1	3	2	2	1	5	4	1	1	1	1
M	4	4	3	5	3	1	2	1	3	1	1	3	4	5	1	3	5	1	1	3	1	1	1	3	3	1	1	3	3	1	3	3	1	3	3	3	3	3	3	3	3	4	1	3	1	1	1	1	1
M	5	5	5	5	5	5	5	5	3	5	3	5	5	5	5	5	5	2	3	2	1	1	1	3	4	1	2	3	2	2	2	3	3	3	2	3	3	4	2	1	3	3	1	3	1	3	3	4	1
M	3	2	2	4	5	4	4	5	3	2	1	2	3	4	3	3	3	1	1	3	2	1	2	1	3	1	1	2	2	2	2	3	4	4	3	1	3	2	1	1	3	2	1	3	1	1	1	3	1
M	4	4	4	3	2	4	3	3	4	3	1	3	3	4	1.98008	5	3	2	2	2	1	1	1	2	2	1	1	2	2	1	3	3	2	3	2	3	3	2	1	1	3	2	2	5	5	4	3	2	1
M	3	2	1	2	4	1	1	2	1	1	1	1	1	2	5	1	2	2	1	5	5	5	5	4	2	1	1	1	1	1	1	1	1	1	1	1	1	1	1	1	3	1	1	3	1	1	4	1	1
M	3	4	4	3	4	4	4	4	4	3	3	3	4	4	4	5	5	2	1	3	1	2	4	3	4	2	2	2	2	2	3	4	4	3	4	4	4	4	3	2	2	1	3	4	1	1	1	2	1
M	3	4	3	4	2	3	3	3	3	3	2	4	3	4	3	2	4	4	2	3	3	2	3	2	3	2	3	3	3	2	3	3	3	3	3	3	4	4	2	4	3	2	2	3	2	3	2	3	2
M	3.40248	4	5	3	2	3	3	4	1	5	1	1	3	3.56831	2	5	1	1	1	1	1	1	1	1	1	1	1	1	1	1	1	3	2	3	1	5	5	3	1	1	1	1	1	5	1.8266	1	1	1	1
M	3	3	4	4	3	4	2	4	5	3	1	5	5	4	1	1	4	3	2	2	2	3	4	5	3	1	1	1	4	4	5	4	1	4	5	3	3	2	1	1	2	1	1	3	3	3	3	1	2
M	4	4	4	4	2	3	1	2	3	3	1	2	3	3	3	2	3	2	2	4	4	4	4	4	3	1	3	1	3	3	3	3	1	2	3	3	3	3	1	1	4	3	1	3	3	2	2	2	1
M	5	3	5	2	2	1	1	1	3	2	1	3	2	2	3	4	3	1	1	3	3	1	3	2	1	1	1	3	4	3	3	2	3	2	2	3	3	2	1	1	2	2	1	5	4	3	1	1	1
M	4	4	4	4	3	4	3	3	3	3	1	3	3	4	1	3	3	1	3	3	3	1	1	2	2	1	1	1	3	1	3	4	3	3	3	3	4	3	1	1	3	3	2	5	4	1	2	2	1
M	5	5	5	5	2	4	3	3	4	4	3	4	4	5	4	3	4	3	2	5	5	5	4	4	4	1	1	4	5	4	4	4	3	3	4	4	2	4	3	1	4	4	3	5	4	4	2	2	2
M	2	1	3	4	4	5	5	4	4	5	3	5	5	4	1	4	4	1	3	3	2	2	3	2	4	1	1	1	3	2	4	4	4	4	4	4	3	3	1	4	4	3	2	4	4	1	1	3	1
M	5	5	5	5	4	3	4	3	5	5	4	5	5	5	2	2	2	4	1	1	5	5	5	2	3	1	1	1	1	1	5	4	4	3	5	5	4	4	5	3	3	3	3	5	4	1	2	1	1
M	4	4	5	5	4	3	2	2	2	5	1	1	3	5	4	1	1	4	3	5	5	4	4	2	1	1	1	1	1	1	1	1	1	1	1	3	3	2	1	1	4	4	3	4	3	2	3	1	1
M	3	4	4	3	3	3	3	3	3	3	2	3	3	3	2	2	3	3	2	3	5	2	3	3	2	2	3	2	3	3	3	3	4	5	3	3	3	2	3	3	3	2	1	4	4	3	3	3	3
M	1.57987	3	3	2	2	1.35918	2	2	3	5	5	5	3	2	2.18863	4	4	5	5	3	3	5	5	5	5	1	3	1	1	1	1	2	2	3	1	3	3	1	1	3	2	3	3	5	5	1	1	1	1
M	1	1	2	3	2	2	1	1	1	2	1	2	2	1	1	1	1	2	1	1	1	1	1	2	2	1	1	1	1	1	1	1	1	1	1	1	2	1	1	1	2	2	1	1	1	1	1	1	1
M	5	4	4	3	4	5	3	3	2	3	2	2	3	4	3	2	2	1	2	3	2	2	1	1	2	1	1	1	1	1	1	4	4	4	1	3	2	2	1	1	3	3	4	3	2	3	2	2	1
M	1	1	1	2	4	5	2	2	2	1	1	1	1	2	2	2	2	3	3	4	4	1	1	3	2	1	4	3	3	1	2	2	2	1	3	1	5	5	3	1	4	4	1	1	1	1	1	4	1
M	5	4	5	5	3	5	3	4	3	4	2	4	5	4	5	4	5	2	3	4	3	1	1	3	3	1	4	4	5	2	5	4	4	4	4	4	5	5	4	4	4	3	3	4	3	2.51477	3.62825	2	3
M	4	4	3	2	1	3	1	1	5	1	1	3	4	2	4	5	5	2	2	1	1	1	1	2	4	1	1	3	4	1	2	2	1	1	4	2	3	4	1	1	3	1	3	3	4	3	1	1	1
M	3	4	4	4	2	5	3	4	3	3	2	4	3	4	4	2	2	3	2	3	3	2	3	4	4	1	3	4	3	4	3	4	4	4	3	3	4	3	2	3	3	3	2	4	2	3	5	2	4
M	5	5	3	4	4	4	1	1	2	1	1	1	1	4	4	4	4	3	1	5	5	5	4	1	2	1	3	3	1	1	1	3	1	2	3	1	2	2	1	1	5	5	3	5	2	1	3	1	3
M	4	4	5	4	3	5	4	4	3	4	3	4	4	4	4	3	3	3	3	4	3	2	2	4	2	2	3	4	4	2	3	4	4	5	2	2	3	4	3	3	4	2	3	4	4	2	2	4	2
M	5	4	4	4	5	2	4	3	3	4	3	5	4	5	5	4	5	4	2	3	3	1	1	4	4	1	2	4	3	1	5	3	2	2	2	1	3	5	3	3	4	5	3	5	5	2	2	1	1
M	4	4	3	4	4	3	3	4	3	4	3	3	4	4	3	2	2	3	3	3	3	2	3	3	3	1	4	2	3	2	2	4	3	4	3	4	4	3	2	3	3	2	2	4	3	2	3	2	3
M	4	5	4	4	5	5	3	4	4	4	2	5	4	5	4.31925	3	4	2	1	5	5	2	3.08925	4	4	5	1	1	5	2	5	3	3	4	4	3.90786	2	1	1	1	4	1	1	5	5	1	1	2	3
M	3	3	3	3	3	3	3	3	3	2	1	1	3	2	2	1	1	1	2	2	2	1	1	1	2	1	1	1	1	1	1	2	2	2	2	2	2	2	1	1	3	1	1	2	1	1	1	1	1
M	3	2	1	5	4	4	1	3	2	1	1	3	4	2	5	3	2	1	1	5	5	5	5	2	3	1	1	1	2	1	3	4	1	3	2	4	4	1	1	1	4	1	1	5	3	5	4	1	1
M	3	3	2	3	5	3	1	1	3	1	1	3	3	4	5	5	5	3	1	5	5	4	1	3	5	3	3	2	3	2	3	1	1	3	2	1	3	1	1	1	3	1	4	2	2	1	1	1	2
M	4	4	3	3	2	2	2	2	3	3	2	3	2	3	4	2	4	1	2	3	3	1	1	3	3	1	2	3	2	2	2	1	2	1	2	2	3	3	1	1	2	2	3	4	2	3	3	2	1
M	4	5	5	5	4	5	5	4	3	4	2	5	4	5	4.54585	1	5	2	1	5	5	4	4	3	5	1	4	3	3	3	4	5	4	5	3	4	5	2	1	1	4	5	2	5	2	4	3	2	1
M	3	2	2	5	4	5	1.87171	2	3	3	1	3	3	3	1	3	4	1	3	4	4	1	1	1	3	3	2.29416	2	3	1	1	4	2	3	3	3	3	3	1	1	3	3	3	3	3	2	2	2	2
M	5	4	2	5	2	1	4	5	2	1	1	4	1	3	4	1	3	1	1	3	3	1	1	1	1	1	1	1	1	1	3	1	3	3	1	1	4	3	1	1	4	1	1	4	1	2	2	1	4
M	4	4	5	4	5	5	3	4	4	5	2	2	5	5	5	4	4	2	2	3	2	4	2	2	3	2	4	3	4	2	2	4	4	4	4	3	3	3	3	2	3	4	3	3	2	2	2	4	2
M	5	5	5	1	1	3	1	2	1	1	1	1	3	4	2	4	1	1	1	2	2	5	5	2	1	1	3	1	1	1	1	2	2	2	1	1	1	1	1	1	1	1	1	3	1	4	1	1	1
M	4	4	4	4	3	4	4	4	2	4	2	4	4	4	1	4	4	2	2	3	2	3	3	4	3	2	2	3	3	3	3	4	4	4	3	3	3	4	2	2	4	2	3	4	4	2	2	2	2
M	4	4	4	4	4	5	5	5	2	3	1	2	3	4	4	1	1	1	1	5	5	1	1	1	3	3	3	4	1	1	1	3	4	4	1	1	4	4	1	1	2	3	3	5	4	3	2	1	4
M	3	3	2	4	3	2	3	3	3	2	1	2	2	3	2	2	2	3	2	4	3	1	1	1	4	1	1	2	1	2	2	2	2	3	1	3	2	1	1	1	1	1	1	2	1	2	2	1	1
M	4	4	4	5	3	4	3	3	3	3	1	1	4	4	4	1	4	2	2	3	3	1	1	1	3	1	1	1	4	1	1	3	3	3	2	3	3	3	1	1	3	1	3	4	4	1	3	2	2
M	5	5	2	5	3	3	3	4	1	2	1	5	4	5	4	1	2	1	1	5	5	1	1	1	1	1	1	1	1	1	1	3	1	4	1	1	1	1	1	1	5	5	1	5	1	1	1	1	1
M	3	4	4	3	4	4	3	3	3	4	3	4	4	4	3	4	4	3	3	3	3	3	4	3	3	1	4	3	4	4	4	4	3	3	4	4	4	4	3	3	4	3	4	4	3	4	4	3	2
M	5	5	5	5	5	3	2	5	2	5	3	5	5	5	5	2	2	5	2	5	5	2	2	2	5	1	3	5	5	2	5	5	5	5	3	5	5	5	2	3	3	3	1	3	5	5	3	5	1
M	5	4	2	5	2	5	3	4	2	2	1	1	1	5	5	1	1	1	3	5	5	5	1	1	2	1	1	1	1	1	1	1	3	3	1	1	5	5	1	4	4	1	1	5	3	3	3	1	3
M	3	3	4	5	5	5	2	2	2	2	1	1	5	3	1	5	5	1	3	2	1	1	1	1	4	1	1	1	1	1	1	4	1	4	1	1	3	3	1	1	2	1	1	5	5	1	1	1	1
M	5	5	4	5	2	5	3	4	1	3	1	1	4	4	3	3	3	2	1	1	1	1	1	1	3	1	1	1	1	1	1	5	4	5	1	3	1	1	1	1	3	1	1	4	4	1	1	3	1
M	5	5	5	5	5	5	1	1	3	4	1	5	4	5	5	5	5	3	1	1	1	1	1	1	4	1	1	1	5	1	4	4	1	1	1	1	1	1	1	1	3	1	4	5	1	1	1	3	1
M	4	4	4	3	4	5	5	5	5	5	2	4	4	4	4	2	2	3	2	4	4	2	2	2	3	2	2	3	4	1	4	4	4	4	4	4	3	3	2	2	4	3	3	4	3	4	2	4	2
M	5	5	5	4	2	5	3	2	2	1	1	1	3	5	5	2	4	1	1	3	3	3	3	3	3	1	5	1	2	1	1	5	2	2	2	3	1	5	1	1	5	4	2	4	1	1	1	2	1
M	4	4	4	4	2	4	1	3	2	1	1	4	4	3	4	4	1	1	1	1	1	1	1	3	3.41175	1	3	3	2	1	3	4	3	3	2	4	4	4	1	3	2	1	4	5	4	2	2	2	2
M	3	3	3	3	3	3	1	2.6201	1	3	1	3	1	1	1	4	1	1	1	1	1	1	1	1	1	1	1	1	1	1	3	3	1	3	3	1	1	1	4	1	4	1	3	1	3	1	1	3	1
M	3	2	3	2	2	5	4	5	4	1	1	1	1	5	4	5	5	3	1	1	2	4	3	3	3	1	1	3	5	1	1	5	4	5	4	2	5	5	3	3	3	3	1	4	1	5	5	1	5
M	2	3	2	4	3	2	2	2	3	2	2	3	2	2	1	2	2	3	2	5	5	5	4	2	3	2	2	1	2	1	2	2	2	2	3	2	2	3	2	2	4	3	1	5	1	3	3	3	3
M	2	2	2	2	2	3	1	2	1	1	1	1	1	1	2	1	1	3	2	2	2	3	1	2	1	1	2	1	2	1	1	2	1	1	1	1	1	1	1	1	1	1	1	1	1	2	1	1	1
M	5	5	5	5	4	5	2	2	5	3	1	5	3	5	1	3	4	4	1	1	1	1	5	3	3	1	1	2	3	3	5	4	1	3	3	3	3	2	1	1	2	1	1	4	1	1	1	1	1
M	5	3	5	3	3	3	1	3	1	1	1	1	1	3	1	1	1	1	1	1	1	1	1	1	1	1	1	1	3	1	1	3	1	3	1	1	1	1	1	1	3	1	1	3	3	1	1	1	1
M	4	4	1	4	5	3	5	5	5	1	1	3	1	5	5	3	4	3	3	5	5	5	5	3	3	1	1	4	5	2	3	2	4	2	4	1	4	5	1	1	5	5	1	2	1	1	4	4	4
M	3	3	2	5	2	2	3	3	4	2	1	3	4	5	5	2	4	1	2	5	5	1	1	2	3	1	1	5	3	1	4	2	2	3	4	2	3	4	2	2	2	1	1	4	1	3	2	1	2
M	4	4	3	4	4	4	4	4	4	2	1	1	3	4	4	5	5	3	2	5	5	5	4	1	2	1	3	2	3	1	1	4	4	4	4	2	3	3	1	1	5	5	4	4	2	1	3	5	2
M	3	2	1	5	5	3	3	1	1	2	4	2	2	4	5	3	4	4	3	5	5	4	4	3	2	1	1	3	2	1	2	2	1	1	1	1	3	3	2	2	5	3	1	3	1	3	2	1	4
M	4	4	5	5	1	5	3	5	3	3	1	2	3	5	5	2	4	3	3	3	3	3	2	3	3	1	1	3	5	3	2	5	4	3	3	3	3	3	2	1	3	1	2	4	2	4	4	2	3
M	3	3	2	3	2	3	2	2	3	2	1	2	3	3	4	3	3	3	2	4	4	4	2	4	4	2	2	2	4	2	2	3	2	3	3	2	2	3	1	1	4	2	1	2	2	2.00694	3	3	2
M	1	5	1	5	1	3	2	2	1	4	1	1	5	5	5	3	1	3	1	5	5	1	1	1	1	1	1	1	1	1	1	1	2	2	1	3	4	2.67517	3	2	4	1	1	5	3	5	3	1	1
M	1	5	5	5	5	5	5	5	5	5	1	5	3	5	5	5	5	5	1	5	5	3	5	5	5	1	1	5	5	1	5	5	5	5	5	5	5	5	1	3	1	1	3.35743	3.24886	4	1	1	1	1
M	5	4	2	4	2	1	1	2	1	2	1	4	4	4	5	2	2	1	1	5	5	5	5	3	4	1	1	1	1	1	2	2	1	2	1	2	2	1	1	2	4	1	1	4	2	5	2	2	1
M	5	5	5	5	4	4	2	4	2	2	2	2	4	4	4	2	2	1	3	3	3	1	1	2	2	1	2	1	2	1	2	3	2	3	1	2	3	3	2	1	4	4	4	4	4	4	3	3	2
M	4	4	4	4	2	3	3	3	2	3	2	3	3	4	4	3	3	3	2	4	5	3	3	2	2	1	4	4	4	3	3	2	4	3	3	2	2	2	2	2	2	3	3	3	2	2	2	3	2
M	5	5	5	4	5	5	3	3	4	4	4	5	4	5	5	4	4	4	5	1	1	5	4	4	5	1	4	4	4	2	4	4	3	4	3	4	4	5	4	4	4	3	2	5	3	1	1	5	1
M	4	4	4	3	3	4	3	4	3	3	2	2	4	4	1	3	3	1	1	3	1	1	3	3	4	1	3	2	2	2	2	3	4	4	3	3	3	4	2	2	4	2	3	4	4	2	2	4	2
M	3	4	2	4	3	4	3	3	2	2	2	4	2	4	2	3	3	2	2	2	2	2	2	2	2	2	2	2	2	2	3	3	3	3	2	2	4	4	2	2	4	3	2	4	3	3	3	2	2
M	3	3	3	3	3	3	2	2	3	2	3	4	4	4	4.05706	3	3	2	2	3	2	3	3	3	3	1	3	2	4	2	3	3	2	3	3	3	3	3	3	2	3	2	2	4	3	4	4	3	2
M	3	4	4	4	2	2	2	3	3	2	1	3	2	3	2	1	3	1	2	1	1	1	3	3	2	1	3	1	3	4	2	3	1	3	3	2	3	2	1	1	3	2	1	3	2	1	1	2	1
M	5	4	4	3	3	2	2	2	2	2	1	1	2	4	5	2	4	3	1	3	3	2	1	2	2	2	4	3	2	2	2	2	2	3	2	1	3	3	1	1	1	2	2	3	2	1	2	3	1
M	5	4	4	4	4	5	3	4	3	5	3	4	4	2	5	3	1	1	4	5	5	1	1	3	4	1	1	3	3	2	2	4	3	3	3	4	3	4	3	1	1	1	3	3	1	3	4	3	4
M	3	4	4	4	3	4	4	4	4	4	2	4	4	4	4	5	5	2	2	4	4	4	3	2	3	3	2	4	2	1	4	4	4	4	3	4	4	4	1	3	3	1	3	3	4	2	1	1	2
M	4	4	5	4	2	5	4	5	3	4	1	4	4	4	1	5	4	3	1	3	1	3	2	2	3	1	1	3	3	3	4	5	4	5	3	4	1	2	1	1	3	2	1	4	4	3	1	3	2
M	4	5	5	5	5	5	1	5	5	5	1	5	5	5	5	5	3	1	1	5	5	5	5	3.47793	2	1	1	1	5	5	5	3	1	3	4	3	3	2	1	1	5	5	1	5	1	1	1	1	1
M	5	5	5	5	4	5	4	5	4	5	4	5	4	5	4.16512	3	4	3	3	5	5	4	4	4	3	1	5	3.18542	5	5	4	5	5	5	3	5	4	3	3.9416	4	5	5	3	5	5	4	2	4	1
M	5	5	5	5	3.34956	5	5	5	5	5	3	2	5	5	1	1	1	4	3	5	5	5	3	4	5	1	4	1	4	4	4	3	2	4	4	5	2	2	3	2	2	1	4	5	5	3	3	1	3
M	5	5	5	5	1	3	3	4	5	5	5	5	5	5	5	5	5	1	1	5	5	5	5	3	5	1	1	4	4	1	4	1	1	1	4	5	5	5	5	1	3	1	3	5	5	1	3	1	4
M	3	4	3	3	4	5	3	4	2	3	2	2	3	3	4	3	4	1	3	1	1	1	1	1	3	1	3	4	2	1	2	3	3	3	2	4	4	3	1	1	3	2	2	3	3	2	2	1	1
M	5	5	5	5	2	1	1	1	1	3	1	4	4	4	1	1	1	2	1	5	5	1	1	1	3	4	1	1	1	1	3	1	3	3	1	3	3	3	1	1	1	2	4	4	4	1	1	1	1
M	5	4	4	5	4	5	4	4	3	3	2	4	4	4	1	1	4	2	3	3	1	1	2	4	3.66688	1	1	4	2	2	4	4	4	4	3	3	2	4	3	3	4	1	4	3	4	1	1	4	2
M	4	4	4	4	4	5	4	4	3	3	2	2	3	4	2	3	4	3	1	2	1	1	1	3	2	2	2	3	3	1	2	3	4	4	3	2	2	3	4	2	3	3	3	4	3	2	2	3	2
M	3	3	1	3	2	5	2	3	1	1	1	2	4	4	3	1	1	1	2	4	4	5	1	2	1	1	1	1	1	1	1	1	4	3	1	1	5	5	1	4	5	1	1	5	3	1	3	1	3
M	4	4	5	4	5	5	4	5	4	4	1	4	4	4	5	3	4	2	2	3	2	1	2	2	3	2	1	3	3	1	3	4	3	4	3	4	3	3	1	3	3	3	3	5	5	1	1	1	1
M	3	2	1	4	3	2	1	2	1	1	1	2	1	3	5	1	2	1	3	4	5	3	1	3	1	1	3	1	1	1	1	3	1	1	1	1	2	1	1	1	4	3	1	5	2	1	1	1	1
M	5	5	5	5	5	5	5	5	5	4	4	5	4	5	1	5	5	5	1	5	5	5	5	4	5	1	1	4	5	5	5	5	5	5	5	4	2	5	4	1	3	3	1	5	4	1	1	1	1
M	4	4	3	4	3	4	3	4	2	1	1	2	3	4	5	3	4	3	3	2	3	1	1	1	2	2	4	4	4	1	2	2	1	2	2	1	3	4	1	2	1	1	2	4	1	3	4	1	2
M	2	2	1	2	3	2	4	3	2	2	2	3	2	2	4	2	1	1	2	3	2	1	1	2	4	3	2	2	4	1	2	2	2	2	2	2	3	3	4	1	4	3	1	5	1	5	5	2	4
M	3	4	2	5	3	4	5	5	4	4	3	3	4	4	5	2	2	2	1	3	4	2	1	4	5	2	1	4	4	3	4	4	4	4	4	4	1	1	1	1	5	2	1	4	2	1	1	1	4
M	5	4	4	4	4	4	4	4	4	4	3	4	4	4	4	4	3	1	1	3	3	1	3	3	3	1	2	3	5	4	3	4	4	4	4	4	4	4	2	2	3	2	2	3	1	1	1	4	1
M	4	4	5	5	4	3	3	2	4	4	2	4	4	4	1	2	2	2	3	3	3	4	3	3	3	1	4	2	5	4	4	4	3	4	2	4	4	3	4	4	5	1	2	4	4	2	3	3	2
M	5	5	5	5	5	5	3	3	3	3	3	3	3	5	4.0348	1	4	2	2	2.00019	3	2	3	3	2	1	3	3	2	2	3	5	4	4	2	4	5	5	3	4	5	5	1	5	1	1	1	2	2
M	5	5	5	4	3	4	3	4	4	4	2	3	4	3	1	2	4	2	2	2	2	3	2	4	3	1	4	2	3	2	3	3	3	4	4	3	3	3	2	3	3	3	4	5	5	2	3	3	2
M	3	3	3	3	3	3	3	4	3	4	2	3	4	3	2	2	1	5	4	3	3	1	1	2	3	1	2	1	2	1	3	4	4	4	3	4	3	2	1	1	3	4	4	3	2	4	4	1	3
M	5	5	3	4	2	3	3	3	2	4	2	3	5	5	5	3	2	1	2	4	5	4	4	3	2	1	4	4	2	2	2	3	3	3	2	4	4	5	3	1	5	1	5	5	5	1	1	1	1
M	5	4	5	5	5	5	4	4	3	4	2	4	5	4	4	5	1	3	3	1	1	1	3	3	3	1	1	3	3	1	2	4	4	4	3	4	4	4	3	4	4	4	4	5	4	1	1	1	1
M	3	4	3	4	2	1	1	3	1	1	2	1	3	4	4	1	1	2	1	5	5	4	3	1	2	1	1	3	4	2	3	1	1	1	4	1	4	4	1	1	4	4	1	1	1	1	4	1	4
M	3	3	3	4	3	3	3	3	3	3	2	1	3	3	3	2	2	1	1	3	2	1	1	1	3	1	1	3	4	1	1	3	3	3	3	2	3	3	1	1	3	2	1	3	1	1	1	1	1
M	4	4	3	4	3	3	3	3	3	3	2	2	3	2	2	2	3	1	2	3	3	1	1	1	3	1	1	1	2	1	1	3	3	3	3	3	2	3	1	1	3	1	2	3	2	2	3	1	2
M	4	5	4	4	3	4	4	4	4	2	3	4	1	4	1	1	1	1	1	3	3	1	1	1	3	1	5	4	1	1	1	4	4	4	1	1	4	4	1	1	3	3	1	4	1	2	2	3	2
M	4	4	3	4	4	5	2	4	2	3	2	1	3	4	4	2	2	3	3	5	4	4	3	3	4	1	3	3	2	2	2	3	3	3	2	3	3	3	1	1	3	2	2	4	3	2	3	1	2
M	4	4	4	4	4	4	3	3	3	2	3	3	3	3	5	2	2	2	2	5	5	5	3	2	3	1.02437	3	1	3	2	3	2	2	2	3	3	4	3	2	2	3	1	2	4	3	4	4	3	1
M	5	5	5	5	2	3	3	3	1	5	1	3	5	5	5	5	5	1	2	3	3	3	3	2	1	1	2	1	1	1	2	3	3	3	2	5	1	1	1	1	4	4	3	1	5	3	2	1	2
M	3	4	3	4	5	4	3	3	2	2	1	4	3	4	4	2	4	2	2	4	5	1	1	3	2	1	1	3	2	1	2	3	3	3	1	2	3	3	1	1	4	2	1	4	1	3	1	1	2
M	4	4	2	4	2	5	2	3	4	3	1	1	4	4	3	2	3	1	2	4	5	1	1	2	3	2	5	1	3	1	2	2	2	3	3	4	4	3	1	1	4	3	2	5	3	1	1	1	1
M	5	5	3	5	2	4	4	4	2	5	2	4	4	4	1	2	2	4	2	1	1	1	1	1	1	1	1	3	1	1	3	3	3	3	1	3	3	3	2	1	2	3	3	5	3	2	2	2	2
M	5	5	5	5	1	1	1	1	3	1	1	5	1	5	5	3	1	1	1	5	5	5	4	1	1	1	1	1	3	1	5	1	1	1	2	1	1	1	1	1	5	5	1	5	1	1	1	1	1
M	5	5	5	5	3	5	4	3	3	3	5	1	1	5	4	5	3	5	3	5	5	4	1	4	3	1	3	3	3	4	1	3	3	4	1	3	3	5	1	1	3	3	3	3	1	1	1	2	2
M	4	4	3	3	4	5	3	3	1	4	3	1	3	4	4	1	3	5	1	5	5	4	3	3	1	3	2	3	3	2	2	3	3	3	1	3	3	3	1	2	2	4	4	4	3	1	4	4	1
M	3	2	3	4	3	4	4	5	3	4	2	2	4	4	4	4	4	3	2	4	4	1	4	4	4	1	4	4	3	3	3	4	4	4	3	4	4	5	3	3	4	3	4	4	4	2	3	4	3
M	4	4	5	4	5	5	4	4	2	4	2	2	4	4	3	3	4	1	3	3	2	1	1	2	3	1	1	1	3	3	2	5	5	5	3	5	4	4	2	2	2	2	2	3	2	2	2	2	2
M	4	3	4	3	5	5	4	3	3	4	1	5	4	3	2	4	5	2	2	1	1	1	1	2	2	1	2	2	2	2	2	3	4	4	2	4	3	3	2	3	4	1	3	4	4	2	3	2	3
M	5	5	5	3	1	5	5	5	5	1	3	4	1	5	3	1	2	1	1	1	1	1	1	3	3	3	5	4	4	1	4	4	5	5	4	1	4	5	1	1	4	1	3	5	4	1	1	4	1
M	4	4	3	3	2	3	3	3	3	4	2	2	2	4	4	2	4	2	2	2	2	2	3	2	3	2	1	3	2	1	1	3	3	3	1	3	2	2	2	3	5	3	1	5	2	3	3	1	3
M	3	3	3	4	4	3	5	5	3	3	2	4	3	3	3	3	4	1	2	2	1	1	1	2	3	1	1	1	4	3	4	3	4	5	3	2	3	2	3	3	4	3	3	3	3	2	2	5	1
M	3	3	3	4	3	4	3	3	4	3	2	2	3	4	5	1	3	4	2	5	5	1	1	2	1	2	4	3	2	2	2	2	3	3	2	3	3	3	2	2	3	3	1	4	1	4	4	1	3
M	4	4	3	3	3	5	5	4	4	3	1	4	3	4	5	2	4	1	2	3	2	1	3	3	4	1	5	5	3	3	4	4	4	4	4	2	3	5	1	2	5	5	2	5	2	3	3	1	1
M	4	4	2	3	4	2	2	4	4	3	1	2	4	3	2	5	5	4	2	1	1	1	1	1	1	1	1	2	2	2	2	2	2	2	2	2	2	4	2	2	2	2	3	2	2	2	2	4	2
M	4	4	4	3	3	4	4	4	2	4	1	4	4	4	4	4	4	1	1	1	1	1	1	2	2	1	1	1	2	1	4	4	4	4	2	4	2	2	2	2	4	1	3	4	4	2	3	2	3
M	5	5	4	4	1	1	1	1	3	1	1	3	1	5	1.38273	1	5	1	1	1	1	1	1	3	4	1	1	1	1	1	1	1	1	1	1	1	2	1	1	1	3	1	1	5	1	1	2	1	1
M	5	5	5	5	5	5	5	5	3	4	5	5	2	5	5	5	4	5	3	4	5	1	1	3	3	1	1	1	1	3	5	5	5	5	3	1	5	5	5	1	5	5	5	5	3	5	1	1	1
M	1	1	1	1	1	1	1	1	1	1	1	1	1	1	1	1	1	1	1	2	1	1	1	1	3	1	1	1	1	1	1	1	1	1	1	1	1	1	1	1	1	1	1	1	1	1	1	1	3
M	3	2	1	2	2	1	1	1	1	1	1	1	2	2	1	1	2	1	1	3	3	1	1	1	2	1	1	1	3	1	2	1	1	1	2	1	1	1	1	1	3	1	1	1	1	1	1	3	1
M	4	4	2	3	2	3	2	3	3	2	1	2	4	3	3.99859	1	2	1	1	2	2	1	1	2	3	1	3	2	2	1	2	3	3	3	2	3	5	5	2	3	5	3	3	4	2	2	2	1	2
M	5	4	3	4	2	3	3	2	4	2	2	2	3	4	3	1	2	3	1	3	2	3	1	3	4	2	3	2	4	1	1	2	3	2	3	3	1	1	2	1	5	5	2	5	2	2	2	1	1
M	5	5	5	5	3	1	3	3	3	5	4	4	5	5	5	4	4	3	1	5	5	3	4	4	5	1	1	5	2	1	4	1	1	1	1	4	4	4	3	1	4	4	3	5	3	1	1	1	1
M	4	5	4	4	4	3	3	4	4	4	3	5	4	5	5	5	5	5	2	5	5	5	5	5	5	1	1	3	5	3	5	3	4	4	5	3	4	3	4	1	5	5	1	5	3	5	5	3	5
M	5	5	5	5	5	5	5	5	3	3	3	3	4	5	1	3	3	2	1	3	2	2	3	3	3	1	2	3	3	2	3	4	3	4	3	4	5	5	3	2	3	3	3	5	3	2	2	2	2
M	3	3	3	3	3	3	3	3	2	2	2	2	2	2	2	3	2	1	1	1	1	1	1	1	1	1	1	1	1	1	1	1	1	1	1	1	1	1	1	1	1	1	1	3	1	1	1	1	1
M	1	3	5	5	5	5	3	5	2	5	1	1	5	5	5	5	5	3	2	5	5	3	3	3	2	1	1	1	3	3	2	3	4	4	4	5	4	3	3	3	3	5	3	3	3	5	5	2	4
M	4	4	4	5	4	5	3	4	2	3	2	3	3	3	3	5	5	3	2	2	1	2	2	1	3	1	3	2	1	1	3	3	3	4	2	2	2	2	4	1	2	2	3	3	3	2	2	2	2
M	2	3	3	3	3	3	3	3	3	3	1	2	3	3	1	1	3	1	1	3	2	1	1	1	3	1	1	1	1	1	2	3	3	3	2	3	3	2	1	1	2	2	2	3	1	3	3	1	1
M	3	3	3	5	3	3	2	3	3	3	1	1	2	3	2	2	2	1	5	5	5	1	1	2	2	1	5	1	3	1	3	3	4	4	3	2	3	3	2	2	3	3	1	3	3	3	3	3	1.81665
M	4	4	3	4	3	4	3	4	3	2	1	4	2	3	3	2	2	2	1	5	5	3	1	1	3	1	1	1	1	1	3	2	1	2	1	1	4	1	1	1	5	1	1	3	2	3	3	1	3
M	3	4	3	3	4	3	3	3	3	3	2	3	3	3	4	2	3	2	2	3	4	4	4	2	3	2	3	3	2	2	2	3	3	3	2	3	4	4	2	1	3.2461	2	2	4	2	2	2	3	2
M	3	4	3	5	2	4	3	3	3	2	3	4	2	4	3	1	3	2	1	4	4	3	3	3	4	1	5	3	3	2	4	4	3	3	2	2	3	3	2	1	5	1	4	2	2	2	3	4	4
M	3	2	5	3	3	1	1	1	1	1	1	2	3	1	3	1	1	1	3	5	5	3	1	1	1	1	2	1	1	1	1	1	1	1	1	1	1	1	1	1	3	2	1	2	1	1	1	1	1
M	4	4	4	3	4	5	4	5	3	3	5	3	3	4	3.04716	2	3	2	2	5	5	4	4	2.43983	3	1	1	4	1	3	3	4	5	5	3	3	4	4	4	1	4	3	3	5	5	4	3	2	4
M	4	4	4	4	5	4	4	4	3	4	3	2	4	4	4	4	2	2	2	3	3	2	2	2.70427	3	3	3	4	3	2	2	3	4	4	4	3	4	5	1	2	3	3	3	5	4	3	3	3	2
M	5	5	5	1	5	3	3	3	3	3	5	3	5	3	3.5184	1	5	5	1	3	1	1	1	1	1	1	1	1	3	5	5	5	5	5	3	1	5	5	1	3	5	5	5	5	1	1	1	1	1
M	4	5	4	4	2	5	3	4	3	5	4	4	4	5	5	3	3	4	2	1	1	4	4	3	4	1	4	4	4	2	4	5	3	4	3	4	4	4	3	2	3	3	2	4	3	1	1	4	1
M	3	4	4	4	3	4	3	3	3	4	2	5	5	4	3	3	4	2	2	3	4	1	2	3	4	1	4	4	2	4	4	2	3	3	3	5	4	4	1	1	2	2	1	4	3	3	3	2	2
M	3	4	5	4	3	4	4	3	3	3	3	3	4	3	3	2	3	2	3	5	4	3	3	3	3	2	3	3	3	2	2	3	3	3	3	2	2	3	3	2	3	3	4	3	3	4	2	2	2
M	3	3	5	3	3	4	3	4	3	2	1	1	3	3	1	3	3	1	2	5	5	1	1	3	2	1	1	2	1	1	1	1	3	3	1	1	1	1	1	1	4	3	3	4	3	2	2	1	2
M	2	4	2	4	4	4	4	4	2	3	3	2	1	4	4	3	3	1	3	1	2	1	1	1	3	1	1	3	1	1	1	3	3	3	1	3	4	5	1	1	4	3	1	3	1	3	4	1	3
M	3	5	5	5	4	5	3	2	5	5	1	5	5	5	1	3	3	1	3	5	5	5	3	3	3	1	3	1	3	1	5	3	1	1	3	3	3	1	1	1	1	1	1	5	5	5	3	3	3
M	3	5	4	5	2	5	1	4	5	2	1	5	4	4	4	1	2	2	1	1	1	1	1	1	2	1	1	1	4	1	5	4	2	4	5	2	1	1	1	1	1	1	1	5	2	4	2	1	2
M	5	5	5	4	2	5	1	4	2	1	1	5	1	4	1	4	4	2	2	3	3	2	1	1	2	1	3	1	4	1	4	5	1	4	2	2	3	1	1	1	4	1	3	5	4	2	4	2	1
M	5	5	5	5	5	1	1	1	3	1	1	5	3	5	5	2	1	1	1	5	5	5	5	1	1	1	1	1	3	1	5	1	1	1	1	1	1	1	1	1	1	1	1	5	1	1	1	1	1
M	4	3	3	2	5	4	3	3	4	4	3	3	3	3	5	1	3	1	2	4	4	3	3	3	3	1	4	4	4	3	3	3	1	1	3	1	3	3	1	3	4	1	2	4	1	1	1	3	1
M	3	5	5	4	5	5	4	4	4	1	1	3	2	5	1	1	1	1	3	3	3	1	1	1	1	3	4	3	5	3	4	4	4	4	4	1	4	4	1	1	5	5	2	5	5	5	3	3	5
M	4	4	3	4	2	3	2	3	3	3	1	3	3	4	3	1	1	2	2	3	3	1	1	2	4	3	2	1	3	2	4	3	2	3	3	3	3	3	1	1	2	1	1	4	4	3	1	1	2
F	3	3	5	5	3	4	2	2	4	2	4	1	2	4	4	4	4	1	1	4	3	3	2	2	2	1	3	3	5	2	1	4	1	2	3	2	4	2	3	1	3	3	1	3	2	1	1	1	1
M	5	5	5	5	4	3	3	3	1	5	1	2	5	4	3	1	1	1	1	4	4	2	1	1	4	1	1	1	1	1	2	1	1	2	1	4	3	2	1	1	5	5	5	5	1	1	1	1	1
M	4	5	5	4	2	5	3	3	3	2	1	2	4	4	2	1	5	1	1	3	3	3	1	3	4	1	3	4	1	1	1	4	4	4	3	3	3	3	1	1	4	4	3	4	4	3	3	3	1
M	4	3	3	3	3	3	3	3	2	2	2	2	2	3	2	2	3	2	2	5	5	4	3.77494	2	3	1	1	3	2	1	2	3	2	2	2	2	3	3	1	2	2	1	1	3	1	1	1	2	2
M	2	3	2	2	2	1	1	1	3	1	1	2	1	2	1	1	3	1	1	3	3	3	2	1	1	1	1	1	1	1	1	1	1	1	3	1	1	1	1	1	4	3	1	2	1	1	1	3	1
M	4	4	3	3	4	5	4	4	3	4	3	2	4	4	4	2	5	2	2	2	2	4	4	3	4	2	4	4	4	2	2	5	4	5	3	4	4	4	3	4	2	2	2	5	3	1	1	4	2
M	5	5	4	4	1	1	1	1	3	2	1	2	2	5	1.10154	2	5	1	2	1	1	1	1	3	3	1	1	1	1	1	1	1	1	1	2	2	4	1	1	1	4	3	1	5	5	1	2	1	1
F	2	1	5	5	2	3	2	2	2	2	1	2	2	2	1	2	2	3	3	3	3	1	3	3	1	1	1	1	4	1	1	3	3	3	4	2	4.21628	3	1	4	1	4	1	2	3	4	3	3	4
M	4	4	4	5	4	4	3	4	5	3	2	4	3	4	1	2	3	3	2	2	1	1	1	1	3	5	4	2	4	3	5	3	3	3	4	3	4	3	3	4	3	3	5	5	3	2	2	4	5
M	1	1	1	1	1	1	3	1	1	1	1	1	1	3	4	3	2	1	1	5	5	1	1	1	1	1	1	1	1	1	1	2	3	3	1	1	2	1	1	1	5	3	1	1	1	1	1	1	1
M	4	4	4	4	4	5	3	3	2	3	1	4	4	4	4	3	3	1	1	4	4	3	3	3	3	1	4	3	3	2	3	4	5	4	2	4	3	3	1	1	3	1	1	4	4	2	2	1	2
M	4	4	3	4	5	3	3	3	5	4	2	4	5	5	5	5	5	3	2	5	5	1	3	3	5	1	5	3	5	3.39026	3	4	3	4	4	4	3	3	3	1	5	5	1	5	1	5	5	3	3
M	4	5	5	5	5	4	2	3	2	2	2	5	4	4	3	3	4	2	1	1	1	1	1	1	1	1	3	2	3	1	4	2	2	2	3	3	1	1	1	1	5	3	4	4	4	5	2	2	2
M	4	4	2	2	3	2	2	2	1	1	1	1	1	3	5	1	2	2	1	5	5	5	5	3	2	1	3	1	2	1	1	1	1	2	1	1	3	1	1	1	4	4	1	5	1	2	2	1	2
M	3	3	4	4	4	4	4	2	3	3	2	3	2	4	2	2	3	2	2	5	5	3	2	3	3	1	3	2	2	2	3	3	3	3	3	3	2	2	2	2	3	2	3	2	3	3	2	2	2
M	4	4	4	4	4	5	1	4	4	4	1	4	4	2	4	4	2	3	5	3	3	3	3	2	3	1	1	2	3	3	5	4	2	4	4	1	3	2	1	1	4	5	3	5	2	4	5	1	5
M	5	4	5	4	5	2	3	3	5	1	3	3	4	3	3	3	3	1	2	1	1	2	2	1	1	1	3	1	3	1	3	1	2	3	3	2	2	2	1	1	2	3	3	4	4	3	2	2	3
M	5	5	4	4	5	5	1	4	3	3	1	5	4	3	1	3	3	2	1	3	5	1	1	1	3	1	3	2	1	1	3	5	2	3	2	3	3	1	1	1	3	2	4	4	4	1	2	3	1
M	3	3	3	4	5	5	4	4	2	1	1	1	4	4	4.63738	3	3	3	4	4.21618	4	1	3	3	1	1	1.27751	3	3	1	1	3	3	3	1	4	4	3	1	3	4	3	2	3	2	3	4	1	4
M	4	4	4	4	3	4	3	3	3	4	3	3	4	4	4	3	3	3	2	3	2	2	2	3	3	2	3	1	3	1	2	4	4	4	3	3	4	4	3	2	4	3	2	5	4	3	3	2	3
M	3	3	3	3	1	1	1	1	1	1	1	1	3	3	3	1	1	3	1	5	5	5	4	3	1	1	5	1	3	1	1	1	1	1	1	1	1	1	1	1	2	3	2	1	1	1	1	1	1
M	3	3	4	4	3	2	3	3	3	3	1	2	2	4	2	2	3	1	1	1	1	3	1	1	1	2	4	1	3	1	2	2	3	3	3	3	1	1	1	1	4	4	5	5	5	2	1	1	1
M	5	5	2	5	2	2	2	4	3	2	1	1	5	4	1	1	5	2	1	2	1	1	3	5	1	1	1	1	3	3	1	1	3	3	3	3	3	2	1	1	4	5	1	5	3	1	2	2	2
M	3	5	3	5	4	4	2	4	4	2	2	1	4	5	1	3	3	3	1	4	4	1	1	1	4	1	1	1	3	1	1	3	1	3	3	1	1	1	1	1	5	1	1	4	1	1	1	3	1
M	5	4	4	5	5	5	2	3	2	3	1	3	5	4	3	4	5	3	1	3	5	1	1	1	3	1	2	3	4	2	3	3	3	3	3	3	3	3	1	2	1	3	3	4	2	1	1	3	1
M	4	3	4	4	4	5	5	5	4	5	1	1	5	5	1	1	1	1	1	5	5	3	1	1	5	1	1	1	3	1	1	5	5	5	1	4	3	1	1	1	5	4	4	1	4	1	1	1	1
M	4	4	5	5	3	5	3	3	3	4	1	1	4	4	3	3	4	1	3	5	4	1	1	1	3	3	2	3	3	1	1	4	3	4	3	4	4	4	2	1	4	3	3	4	2	1	2	1	1
M	5	4	5	5	4	4	3	3	2	3	2	2	3	5	4	4	5	4	2	5	5	2	3	2	2	2	3	4	3	2	2	4	4	4	3	2	4	4	4	3	2	2	3	4	3	3	2	3	3
M	3	3	2	3	2	3	2	3	3	2	5	2	3	3	4	1	3	3	2	4	4	2	2	2	3	2	2	3	2	2	2	3	2	2	2	2	2	2	2	3	4	3	2	3	3	3	2	2	2
M	5	4	4	4	4	4	3	2	2	1	2	3	4	3	3	4	4	4	1	1	1	1	1	1	1	1	1	3	2	1	3	4	4	3	3	3	4	1	1	3	2	3	5	3	2	2	2	1	1
M	5	5	5	5	5	3	1	2	2	4	1	1	3	5	5	2	2	1	1	5	5	1	2	3	3	1	3	1	1	1	1	1	1	1	1	1	2	1	1	1	3	1	1	5	5	1	1	1	1
M	4	4	4	4	4	3	2	2	2	3	1	1	3	2	3	3	4	1	2	3	2	1	1	3	4	1	1	3	1	3	1	2	1	2	2	2	3	3	1	1	4	2	2	4	1	2	2	1	1
M	3	3	4	4	2	4	3	3	3	4	1	3	3	4	4	5	4	2	3	4	3	3	2	3	4	1	2	2	4	3	3	3	3	3	3	2	3	3	1	1	2	2	1	3	4	3	3	3	2
M	4	3	2	3	2	2	2	2	2	1	4	3	2	3	1	1	2	1	2	1	1	2	1	2	1	3	1	1	1	1	3	2	1	1	2	1	4	3	5	4	5	5	2	5	1	1	1	1	1
M	5	5	5	3	2	4	3	3	4	2	1	4	3	4	4	4	4	1	1	1	1	1	1	1	5	4	2	1	5	1	5	3	2	3	4	1	1	1	1	1	1	1	1	5	1	1	2	1	1
M	1	1	1	2	4	1	1	1	1	1	1	2	1	1	3	1	1	2	1	5	5	5	1	1	1	1	1	1	5	1	2	1	1	1	2	1	1	1	1	1	1	2	1	1	1	1	1	1	1
M	3	3	3	3	4	3	3	3	2	3	1	1	2	3	4	2	1	2	2	5	5	4	2	2	3	1	1	3	2	2	1	3	3	3	2	2	2	3	1	2	2	1	2	4	2	1	1	3	1
M	4	4	4	4	3	4	4	4	4	4	4	1	4	4	4	1	1	3	5	4	3	1	1	4	4	3	3	4	3	3	1	5	5	5	3	4	5	5	5	5	4	1	3	4	1	4	3	3	3
M	3	2	3	2	4	4	2	1	4	3	3	2	4	3	1	4	4	5	2	1	1	1	1	3	1	1	2	2	4	2	3	3	4	2	3	2	3	4	2	2	4	2	4	2	2	2	2.27104	1	2
M	2	5	1	4	3	2	1	1	2	1	1	1	1	4	5	1	2	2	1	5	5	5	3	1	1	1	1	1	2	1	1	1	1	1	1	1	2	2	1	1	5	3	1	5	1	2	2	1	1
M	4	4	4	4	5	5	2	2	5	2	1	4	4	4	4	1	2	1	1	1	1	1	1	1	1	1	4	1	5	2	4	1.84231	3	2	2	2	2	2	1	1	3	3.20888	3	3	3	3	3	3	3
M	2	2	1	3	2	1	1	1	1	1	1	1	1	1	1	1	1	1	1	3	2	2	1	1	1	1	1	1	1	1	1	1	1	1	1	1	1	1	1	1	1	1	1	1	1	1	1	1	1
M	4	3	3	4	4	3	2	2	4	3	2	2	2	3	3	2	2	3	2	5	5	2	2	2	4	1	1	1	3	2	2	3	3	3	3	2	2	2	2	1	4	2	1	4	3	4	3	2	2
M	4	4	4	4	5	3	2	3	4	4	1	4	5	2	3	1	2	1	1	4	3	1	1	2	1	1	1	1	4	1	3	3	1	3	3	3	2	1	1	1	3	1	1	4	4	1	1	1	3
M	3	3	5	3	4	5	3	3	2	1	1	1	4	3	4	4	4	1	2	5	5	3	1	1	3	1	1	1	1	1	1	3	3	3	1	1	3	4	1	1	1	1	3	4	2	2	2	2	2
M	4	4	4	4	1	1	1	1	1	1	4	4	4	4	1	1	1	1	1	4	4	1	4	3	1	1	1	1	4	3	1	1	4	3	1	3	4	3	1	1	1	1	3	4	1	1	1	1	1
M	1	2	2	3	3	2	2	1	1	1	1	2	2	2	1	1	3	1	4	4	3	1	1	3	2	1	1	1	1	1	1	1	1	1	2	3	2	2	1	1	1	1	1	1	1	1	1	1	1
M	5	5	5	5	4	5	5	5	4	4	3	4	5	5	5	4	5	3	2	4	4	3	3	4	5	1	5	5	5	5	5	5	5	5	5	5	5	5	4	5	5	2	4	5	5	3	3	2	3
M	5	5	5	5	5	4	5	5	3	5	1	5	5	5	5	3	4	5	1	4	3	3	4	3	4	1	1	4	5	3	5	5	5	5	5	4	3	3	4	2	3	1	1	5	5	4	1	5	1
M	2	4	4	4	3	4	3	3	4	2	1	1	3	4	1	2	3	1	2	2	1	1	1	3	3	3	3	2	2	1	1	4	3	3	3	1	3	3	1	1	2	1	1	4	1	1	1	1	1
M	4	5	5	3	3	5	3	4	5	2	3	2	3	3	2	5	5	3	3	3	4	1	2	2	3	1	2	1	3	3	3	4	4	5	3	3	2	2	2	2	5	1	3	3	3	2	3	3	2
M	4	5	4	4	4	4	3	3	3	4	2	2	5	4	5	2	3	2	1	3	3	3	3	2	4	2	2	3	2	2	2	3	3	3	2	4	3	4	1	3	2	2	5	4	3	2	3	1	2
M	2	2	2	2.07555	2	3	3	3	2	1	1	2	2	2	1	2	2	1	2	3.03604	3	2	1	1	2	1	3	1	3	1	3	2	3	3	2	2	2	2	1	1	5	5	2	3	1	2	3.3056	2	3
M	1	1	1	1	1	1	1	1	1	1	1	1	1	1	2.35242	1	1	3	3	3	3	1	1	1	1	5	4	5	5	4	5	4	1	1	5	1	1	1	1	1	5	4	4	5	5	5	1	2	5
M	3	3	3	4	4	5	3	5	4	3	2	2	4	4	3	2	2	3	2	3	2	1	2	3	3	2	1	2	4	2	3	3	3	4	4	4	3	4	2	2	2	4	4	5	4	2	2	3	2
M	4	4	3	5	3	3	2	2	3	2	5	2	2	3	3	2	2	2	1	5	5	4	4	3	3	1	1	1	3	3	3	3	2	3	3	2	3	2	2	1	3	2	1	4	2	2	2	1	1
M	4	2	3	4	5	3	3	3	3	2	2	3	4	4	5	2	3	2	2	5	5	4	4	3	2	1	3	3	2	2	4	4	3	3	2	3	4	4	3	2	4	4	2	4	2	2	1	1	1
M	3	4	2	5	5	2	2	3	4	1	1	4	1	5	5	2	2	3	2	5	5	3	3	4	4	1	1	3	4	2	4	2	2	2	4	1	4	3	1	1	4	4	4	5	1	4	3	1	3
M	5	5	5	5	2	5	4	4	2	3	2	2	5	5	1	3	4	2	2	3	2	1	3	5	5	1	3	3	2	3	2	5	4	4	2	3	5	5	2	1	3	1	5	5	5	3	2	2	2
M	3	3	4	3	3	5	5	5	5	3	1	3.32745	2	5	5	1	1	1	1	5	5	1	1	1	5	1	3	1	1	1	1	5	5	5	1	1	3	1	1	1	1	1	1	1	1.28535	1	1	1	1
M	4	3	3	5	3	4	1	2	3	2	4	2	3	4	3	4	3	1	3	1	1	1	1	1	3	3	3	3	1	1	1	1	4	3	3	3	3	3	3	1	1	4	1	3	3	3	1	1	1
M	5	5	5	2	2	3	5	5	2	1	5	5	5	2	1	1	1	1	2	2	1	5	1	1	1	1	1	1	1	1	2	1	1	1	1	1	1	1	1	5	1	3	5	5	1	1	1	1	1
M	3	2	2	4	4	2	2	3	2	1	5	2	1	3	2	1	1	1	3	2	1	1	1	1	2	2	1	1	3	1	1	1	2	2	2	1	2	2	4	1	4	4	1	4	1	5	5	2	4
M	3	3	3	4	3	3	3	4	3	4	2	3	4	3	3	3	5	2	2	4	5	3	3	3	4	2	2	3	3	2	2	4	4	5	3	4	4	4	3	3	4	3	3	4	4	3	4	4	2
M	3	3	4	2	3	3	2	2	3	3	1	2	3	3	4	5	4	2	3	4	4	1	1	1	4	1	1	2	3	2	2	3	2	2	2	3	3	1	1	1	2	2	1	1	1	2	2	1	2
M	3	3	3	3	2	4	3	3	2	4	1	1	2	2	2	4	4	2	1	5	5	3	2	2	3	2	1	1	2	2	2	2	2	2	2	2	3	3	1	1	3	1	1	2	2	2	3	1	2
M	5	5	3	5	4	5	3	3	5	3	5	1	5	5	5	4	5	1	1	3	1	1	1	1	3	3	3	3	4	3	1	3	3	3	1	3	4	3	1	1	4	4	5	5	5	1	3	1	1
M	5	5	5	5	5	5	4	4	3	3	2	4	4	5	4	3	3	2	2	3	3	1	1	3	3	3	1	3	3	1	3	5	5	5	3	3	5	5	2	2	3	3	3	5	4	2	2	2	2
M	4	4	5	5	5	5	3	5	3	4	4	3	5	3	5	3	4	2	2	5	5	3	3	3	4	2	2	2	4	3	3	5	3	5	3	5	4	3	5	3	4	2	4	5	5	3	3	5	3
M	3	4	4	4	5	5	4	4	4	3	3	4	4	4	4	1	3	2	1	5	5	2	3	3	3	1	1	3	3	2	3	3	4	4	3	4	3	3	2	3	3	3	3	4	3	3	1	3	1
M	2	2	2	3	2	2	2	2	2	1	1	2	1	2	1	2	2	2	1	3	3	2	1	3	2	2	3	1	1	1	2	2	1	2	1	1	2	2	1	2	4	3	1	4	1	3	3	1	2
M	4	4	4	4	4	3	3	3	3	2	1	3	2	3	3	3	5	3	2	1	1	1	1	1	3	1	1	3	3	1	1	3	2	3	2	1	4	3	1	1	3	1	2	3	3	1	1	3	1
M	5	5	1	5	3	1	3	4	1	1	1	4	5	1	5	1	1	4	1	5	5	1	4	4	1	1	1	1	3	3	3	3	3	5	2	1	1	1	5	1	5	4	1	5	1	5	1	1	1
M	5	5	5	5	5	5	5	5	5	5	3	3	5	5	5	1	5	4	5	5	5	1	3	3	5	1	5	3	5	5	1	5	5	5	2	5	5	4	1	3	5	4	5	5	5	5	5	1	5
M	4	4	2	5	4.06766	4	4	3	3	3	1	1	2	5	4	5	4	4	2	5	4	5	4	3	2	1	3	3	3	3	3	3	4	4	2	3.21512	5	5	1	1	4	3	1	5	3	2	3	1	2
M	5	5	3	5	1	5	2	5	3	4	1	3	5	5	4	2	2	2	2	4	5	1	1	2	3	1	3	1	5	1	3	5	1	5	3	3	4	3	1	2	1	1	1	5	3	2.60041	1.09787	1	1.39046
M	4	4	4	3	1	4	3	2	1	5	1	1	5	3	4	1	4	1	1	5	5	1	1	3	2	1	1	1	1	1	1	3	1	4	1	4	5	1	2	1	3	3	3	5	5	3	2	2	2
M	5	5	5	5	4	3	3	3	4	5	3	3	4	5	5	4	3	3	1	5	5	4	4	4	4	1	5	3	4	3	3	4	4	5	3	2	3	4	3	3	3	4	3	1	3	1	3	3	1
M	5	5	1	5	5	5	3	5	5	1	1	5	1	5	5	5	3	3	3	5	5	4	4	2	1	1	3	3	3	1	4	2	1	3	3	1	2	3	1	1	4	5	5	5	3	1	1	1	1
M	4	4	4	4	4	3	3	3	4	3	2	4	3	4	4	5	5	3	2	4	3	1	2	3	3	1	1	3	5	2	3	3	3	3	4	3	3	3	2	2	3	4	2	5	3	4	4	3	3
M	4	4	4	4	4	4	2	4	1	1	1	1	3	3	2	1	3	2	1	3	2	1	2	1	2	1	1	2	1	1	1	1	1	1	1	1	3	3	1	1	2	1	2	4	1	2	1	1	1
M	5	4	4	5	3	5	5	5	4	3	2	5	5	5	5	4.0669	4	3	2	4	3	1	3	1	3	1	1	3	5	1	5	5	5	4	4	3	4	3	1	3	4	2	3	5	5	4	3	1	2
F	4	4	4	3	2	4	3	4	3	5	2	1	5	3	1	2	1	1	3	3	2	1	2	2	2	1	4	1	4	1	1	3	3	4	4	5	3	3	2	1	3	2	1	4	4	2	4	3	3
M	5	1	4	5	1	3	3	3	5	5	3	5	5	5	5	5	5	3	2	5	5	5	5	5	3	3	3	3	2	4	5	3	3	3	3	5	5	3	1	3	5	4	3	5	5	5	3	1	2
M	3	3	3	3	2	3	3	3	3	2	2	2	3	3	3	4	4	1	1	2	1	1	1	2	3	1	1	3	3	1	1	3	3	3	2	2	3	3	2	1	2	2	1	3	2	2	2	1	2
M	3	3	3	4	2	2	1	2	1	4	1	1	4	3	4	4	5	1	1	5	5	1	2	1	1	1	1	1	2	1	1	1	1	1	1	4	4	1	1	1	1	1	2	4	5	1	1	1	3
M	3	5	4	5	2	5	2	3	1	2	1	1	2	5	1	4	4	1	1	3	5	1	1	4	2.0705	5	4	1	1	1	1	3	3	3	1	1	2	2	1	1	3	3	2	5	2.43887	1	2	2	2
M	5	5	5	5	5	4	3	3	4	1	4.03554	4	5	4	3	2	3.61592	2	3	3	2	3	3	2	3	3	2	3	3	2	2	3	3	3	3	4	5	4.63436	3	3	4	3	2	5	5	1	4	2	3
M	3	5	5	2	5	5	3	3	3	5	3	5	3	5	1	1	3	1	5	5	5	4	1	5	3	1	1	1	1	3	5	4	3	4	2	3	5	5	5	2.81546	5	5	3.20514	4	5	1	1	1	1
M	4	4	4	4	2	2	1	1	5	2	1	4	1	4	4	1	1	1	1	1	1	1	1	1	1	1	1	1	1	1	5	2	1	2	1	1	1	1	1	1	3	1	1	4	2	1	1	1	1
M	3	3	4	5	2	3	3	3	2	4	2	2	4	4	4	4	3	2	2	4	4	4	3	2	4	1	4	3	2	2	2	3	3	3	2	3	4	4	2	3	4	2	3	2	3	2	4	2	4
M	2	2	2	3	2	3	1	3	1	3	3	2	2	2	1	3	2	3	1	4	4	2	1	2	4	1	2	2	2	2	2	3	3	5	2	3	4	4	2	2	4	3	2	3	2	2	2	2	3
M	4	4	4	3	2	4	3	4	3	2	1	2	3	4	1	4	4	3	2	3	2	2	1	2	4	2	2	3	2	2	2	5	4	4	3	3	3	3	1	1	2	2	2	3	2	3	2	2	2
M	4	5	3	4	5	3	3	3	2	2	1	1	4	3	4	1	4	5	1	5	5	4	2	3	2	1	3	3	4	1	1	3	3	3	3	3	4	5	1	1	1	1	2	3	3	2	1	1	1
M	4	3	3	4	4	3	2	3	2	2	1	1	1	2	4	3	3	1	2	3	4	3	1	3	5	1	1	1	4	2	1	4	1	2	1	1	3	2.693	1	1	2	2	1	1	1	1	1	1	1
M	1	2	2	3	2	5	3	4	4	1	1	1	1	1	1	2	2.8582	3	2	4	4	1	1	1	2	1	1	2	1	1	1	2	2	1	1	1	3	2	1	1	2	2	2	1	1	1	1	1	1
M	4	4	5	4	3	4	4	3	3	3	2	1	4	4	4	4	4	1	2	3	3	1	1	3	3	1	1	3	2	1	2	3	4	3	2	4	4	4	1	1	3	1	3	4	4	2	2	2	1
M	1	1	1	2	1	1	1	1	2	1	1	3	1	1	1	1	1	2	2	5	5	5	3	1	5	3	1	1	3	1	1	1	1	1	1	1	4	3	1	1	4	1	1	3	1	1	1	1	1
M	3	4	3	3	3	4	3	4	3	4	3	2	4	4	3	3	3	3	2	2	2	1	1	3	3	1	2	3	3	3	3	4	4	4	3	4	2	2	3	2	4	4	2	2	2	3	2	4	3
M	2.96496	3	3	4	5	2	1	2	2	1	1	1	2	1	3	3	4	4	3	3	3	2	3	3	4	1	1	1	4	4	3	2	2	2	2	1	1	2	1	1	3	1	1	2	1	1	1	3	1
M	3	5	5	4	5	5	3	3	3	3	3	3	4	5	4	3	4	3	3	3	2	1	1	1	4	1	5	3	5	3	3	5	4	5	3	2	4	4	3	3	4	3	3	5	4	2	1	2	1
M	2	3	3	3	2	3	3	3	3	4	2	4	4	3	3	2	3	2	2	3	3	2	2	2	3	1	3	3	3	2	3	3	3	3	3	4	3	3	2	2	4	2	2	4	2	2	2	3	2
M	5	5	5	5	5	5	4	5	5	5	3	5	5	5	1	5	5	3	1	5	5	1	3	3	5	3	1	3	3	1	3	3	3	5	3	5	5	5	3	3	5	3	3	5	3	5	3	3	4
M	4	4	4	4	3	3	4	4	3	3	2	4	3	4	4	4	4	3	2	3	2	3	3	3	4	2	4	5	4	3	4	5	5	5	5	3	5	3	3	3	2	2	2	5	5	2	2	2	2
M	4	4	4	4	3	4	3	4	3	3	3	4	3	4	3	3	3	3	3	2	2	1	2	2	2	1	3	2	2	2	2	4	3	3	3	3	4	4	2	2	3	3	3	4	3	2	2	2	2
M	4	4	3	4	3	2	4	4	5	2	2	4	4	5	4	5	2	1	1	1	1	1	1	1	2	1	1	3	2	1	4	3	2	4	4	3	3	3	2	2	2	2	1	4	3	2	2	2	1
M	3	2	4	4	4	5	2	2	1	4	1	2	4	3	5	3	3	1	3	4	4	2	2	2	4	2	5	4	2	1	3	5	3	2	1	4	3	3	1	3	3	2	1	4	4	4	3	2	2
M	4	4	4	4	2	4	4	3	3	1	2	4	4	5	2	3	3	3	1	3	2	1	1	3	3	1	1	3	4	1	2	4	4	3	2	3	4	4	1	1	3	3	3	5	1	2	2	1	2
M	4	4	4	4	4	3	2	3	3	2	1	4	2	3	4	3	2	2	1	4	4	4	1	3	3	1	3	1	3	2	4	2	2	2	2	2	3	2	1	1	3	1	1	5	1	3	3	2	1
M	4	4	4	4	4	5	3	4	4	4	3	3	4	3	3	2	3	1	3	1	1	1	3	3	4	1	1	3	3	1	3	3	3	3	3	3	3	4	3	4	4	1	3	4	4	3	3	2	2
M	5	4	5	4	5	1	2	2	2	3	1	1	3	3	4	1	3	3	1	1	3	4	3	1	5	1	1	2	1	1	1	1	1	1	1	2	2	1	1	1	1	2	1	1	1	1	1	2	1
M	3	2	3	4	5	5	2	2	4	2	2	1	3	3	3	2	5	2	2	2	3	1	1	4	5	1	1	1	4	3	2	2	2	2	3	2	2	3	2	3	4	3	3	3	2	2	3	2	3
M	4	4	2	4	3	3	2	3	2	2	1	1	4	3	3	3	5	1	1	1	1	1	1	2	2	1	2	2	2	1	1	2	3	3	2	4	3	3	1	1	4	2	1	5	3	3	3	1	3
M	3	3	4	3	4	4	3	4	2	3	1	3	2	3	4	4	3	3	1	5	5	4	2	2	4	1	2	3	3	1	3	3	3	3	1	2	3	3	1	1	3	1	3	3	1	3	4	3	2
M	3	3	4	3	2	4	3	3	3	3	2	2	3	3	3.4392	2	4	4	1	4	4	1	3	3	3	1	3	3	2	2	2	5	3	4	2	2	3	3	3	1	3	2	1	2	1	3	2	1	1
M	5	5	1	3	3	2	2	2	2	2	2	2	2	5	5	2	2	2	2	5	5	5	4	5	5	3	2	1	1	1	1	1	1	1	1	1	2	2	1	1	1	5	1	5	1	4	3	2	3
M	5	5	1	2	5	3	2	2	4	1	2	2	1	5	5	3	1	3	2	5	5	5	4	2	3	1	2	2	3	1	1	2	2	2	3	1	3	3	1	2	5	3	1	5	1	4	4	3	4
M	1	2	1	2	4	2	2	2	2	1	2	2	1	1	1	1	2	1	1	4	2	2	1	1	2	1	3	1	1	1	1	1	2	2	2	1	2	2	1	1	5	4	1	5	1	2	2	2	2
M	3	4	3	5	4	1	3	1	1	3	1	1	4	3	1	5	3	3	1	5	5	3	1	1	3	1	1	1	1	1	1	2	4	4	1	3	4	3	1	2	3	3	1	3	2	2	3	1	3
M	4	4	4	4	4	4	3	3	2	2	3	3	3	4	3	2	3	2	2	3	2	1	1	2	3	2	4	3	2	2	2	2	3	3	2	2	2	3	2	1	3	2	2	4	2	1	1	3	1
M	3	4	3	5	5	4	4	3	3	3	1	1	4	3	1	2	4	3	2	5	5	1	1	3	4	1	2	3	4	1	1	4	4	3	3	3	2	2	2	2	4	2	1	3	3	5	2	2	2
M	3	3	4	4	2	4	2	2	2	3	1	1	2	3	1	1	1	1	1	3	1	1	1	1	1	1	1	1	1	1	1	4	1	3	1	2	4	1	1	1	1	1	2	4	4	3	1	1	1
M	4	5	4	5	2	4	2	3	3	3	1	4	4	4	2.05179	5	4	1	1	1	1	1	1	2	3	1	1	1	2	2	4	3	2	3	2	4	3	2	1	1	3	1	2	5	5	3	3	2	2
M	5	5	5	5	5	3	3	5	5	5	1	5	5	5	5	1	5	1	1	3	3	1	5	1	3	1	1	1	5	1	5	1	3	5	5	5	3	1	1	1	5	1	3	5	5	1	1	1	1
M	4	4	4	5	2	4	3	3	4	2	1	4	2	5	5	1	4	4	1	5	5	5	4	4	4	1	1	4	1	3	1	4	4	4	2	2	4	4	2	3	4	1	1	5	3	1	1	2	1
M	2	5	5	5	5	4	3	4	4	4	3	5	5	5	1	3	3	1	2	3	4	3	4	4	3	1	1	5	5	1	3	3	4	4	4	5	5	5	4	4	4	4	5	5	5	1	1	1	1
M	4	4	3	4	2	2	2	2	2	2	1	4	3	4	3	2	2	2	2	2	1	1	1	2	1	1	1	1	3	1	5	2	2	2	2	3	1	1	1	1	2	1	1	4	3	1	1	1	1
M	2	2	3	3	5	3	2	3	4	1	2	2	1	4	3	2	3	2	2	3	2	1	3	1	1	1	1	1	4	1	2	1	1	2	4	1	1	1	1	1	4	2	2	2	1	1	1	2	1
M	3	4	4	3	3	4	4	4	3	4	2	4	4	4	3.51397	4	4	2	2	3	3	1	1	3	2	1	3	3	2	2	3	4	2	4	3	4	5	5	2	2	4	3	1	4	5	1	2	2	2
M	5	5	5	4	1	4	4	4	3	5	2	5	4	5	5	2	2	2	2	4	4	4	2	4	2	1	1	3	4	1	5	4	3	5	2	4	3	3	1	3	5	5	5	5	5	4	2	3	2
M	5	5	5	5	2	5	4	5	4	5	2	4	5	5	5	2	2	1	3	4	3.87198	3.59816	2	2	2	1	1	4	2	1	3	5	4	5	3	4	4	4	2	2	4	1	5	5	5	2	3	2	1
M	3	3	3	3	4	3	2	2	2	1	1	1	2	3	1	1	3	2	3	1	1	1	1	2	2	1	3	2	2	1	2	2	2	3	2	1	3	3	3	1	2	2	2	3	2	5	5	2	1
M	4	4	5	4	5	5	3	4	3	4	2	4	4	5	4	4	5	3	2	1	1	3	3	3	4	1	1	4	3	3	3	4	4	4	2	4	4	3	1	2	4	4	1	5	5	4	4	2	4
M	4	4	4	5	2	3	4	4	4	2	4	4	5	5	5	1	1	1	5	5	5	4	4	2	2	1	4	4	1	1	4	4	4	2	2	4	4	4	4	2	2	3	4	5	5	3	3	2	3
M	5	5	5	5	5	5	5	5	5	1	3	2	2	5	5	5	5	1	1	1	1	1	1	1	3	3	5	3	1	1	1	3	5	5	1	1	1	1	3	1	5	5	4	5	1	1	1	4	1
M	1	1	1	3	1	1	1	1	1	1	1	3	1	3	5	1	1	1	1	5	5	5	2	3	3	1	1	1	1	1	4	3	1	1	4	1	5	3	2	3	5	2	5	5	1	3	1	1	2
M	3	3	2	5	2	2	2	2	2	1	1	2	1	2	1	1	1	1	2	2	3	4	1	5	2	1	1	1	3	1	1	1	1	1	3	1	3	1	2	1	4	3	1	1	1	2	2	1	2
M	4	5	3	4	2	2	3	3	1	2	1	1	3	3	4	1	3	1	1	4	4	4	3	1	2	2	3	3	2	1	1	1	3	3	3	3	3	3	1	1	2	1	2	3	3	1	1	3	1
M	5	5	5	5	3	5	5	5	5	4	3	3	5	3	1	5	5	3	1	5	5	1	3	3	3	3	2	3	3	3	3	4	3	3	3	5	5	5	4	3	4	3	3	5	3	5	5	5	4.24574
M	4	5	4	5	4	5	5	5	3	3	1	5	3	5	1	1	1	1	1	3	1	1	3	1	5	1	1	1	3	1	3	5	5	5	3	5	5	3	1	3	5	5	3.63321	3	5	3	5	1	1
M	4	4	4	4	4	4	4	4	2	4	2	3	4	4	4	3	3	1	2	3	2	1	2	2	4	1	2	3	3	1	1	4	4	4	2	4	4	4	1	2	2	2	3	5	2	1	1	2	2
M	2	2	2	3	2	3	1	3	1	3	3	2	2	2	1	3	2	3	1	4	4	2	1	2	4	1	2	2	2	2	2	3	3	5	2	3	4	4	2	2	4	3	2	3	2	2	2	2	3
M	4	4	4	3	2	4	3	4	3	2	1	2	3	4	1	4	4	3	2	3	2	2	1	2	4	2	2	3	2	2	2	5	4	4	3	3	3	3	1	1	2	2	2	3	2	3	2	2	2
M	4	5	3	4	5	3	3	3	2	2	1	1	4	3	4	1	4	5	1	5	5	4	2	3	2	1	3	3	4	1	1	3	3	3	3	3	4	5	1	1	1	1	2	3	3	2	1	1	1
M	4	3	3	4	4	3	2	3	2	2	1	1	1	2	4	3	3	1	2	3	4	3	1	3	5	1	1	1	4	2	1	4	1	2	1	1	3	2.33749	1	1	2	2	1	1	1	1	1	1	1
M	1	2	2	3	2	5	3	4	4	1	1	1	1	1	1	2	1.46929	3	2	4	4	1	1	1	2	1	1	2	1	1	1	2	2	1	1	1	3	2	1	1	2	2	2	1	1	1	1	1	1
M	4	4	5	4	3	4	4	3	3	3	2	1	4	4	4	4	4	1	2	3	3	1	1	3	3	1	1	3	2	1	2	3	4	3	2	4	4	4	1	1	3	1	3	4	4	2	2	2	1
M	1	1	1	2	1	1	1	1	2	1	1	3	1	1	1	1	1	2	2	5	5	5	3	1	5	3	1	1	3	1	1	1	1	1	1	1	4	3	1	1	4	1	1	3	1	1	1	1	1
M	3	4	3	3	3	4	3	4	3	4	3	2	4	4	3	3	3	3	2	2	2	1	1	3	3	1	2	3	3	3	3	4	4	4	3	4	2	2	3	2	4	4	2	2	2	3	2	4	3
M	4.5387	3	3	4	5	2	1	2	2	1	1	1	2	1	3	3	4	4	3	3	3	2	3	3	4	1	1	1	4	4	3	2	2	2	2	1	1	2	1	1	3	1	1	2	1	1	1	3	1
M	3	5	5	4	5	5	3	3	3	3	3	3	4	5	4	3	4	3	3	3	2	1	1	1	4	1	5	3	5	3	3	5	4	5	3	2	4	4	3	3	4	3	3	5	4	2	1	2	1
M	2	3	3	3	2	3	3	3	3	4	2	4	4	3	3	2	3	2	2	3	3	2	2	2	3	1	3	3	3	2	3	3	3	3	3	4	3	3	2	2	4	2	2	4	2	2	2	3	2
M	5	5	5	5	5	5	4	5	5	5	3	5	5	5	1	5	5	3	1	5	5	1	3	3	5	3	1	3	3	1	3	3	3	5	3	5	5	5	3	3	5	3	3	5	3	5	3	3	4
M	4	4	4	4	3	3	4	4	3	3	2	4	3	4	4	4	4	3	2	3	2	3	3	3	4	2	4	5	4	3	4	5	5	5	5	3	5	3	3	3	2	2	2	5	5	2	2	2	2
M	4	4	4	4	3	4	3	4	3	3	3	4	3	4	3	3	3	3	3	2	2	1	2	2	2	1	3	2	2	2	2	4	3	3	3	3	4	4	2	2	3	3	3	4	3	2	2	2	2
M	4	4	3	4	3	2	4	4	5	2	2	4	4	5	4	5	2	1	1	1	1	1	1	1	2	1	1	3	2	1	4	3	2	4	4	3	3	3	2	2	2	2	1	4	3	2	2	2	1
M	3	2	4	4	4	5	2	2	1	4	1	2	4	3	5	3	3	1	3	4	4	2	2	2	4	2	5	4	2	1	3	5	3	2	1	4	3	3	1	3	3	2	1	4	4	4	3	2	2
M	4	4	4	4	2	4	4	3	3	1	2	4	4	5	2	3	3	3	1	3	2	1	1	3	3	1	1	3	4	1	2	4	4	3	2	3	4	4	1	1	3	3	3	5	1	2	2	1	2
M	4	4	4	4	4	3	2	3	3	2	1	4	2	3	4	3	2	2	1	4	4	4	1	3	3	1	3	1	3	2	4	2	2	2	2	2	3	2	1	1	3	1	1	5	1	3	3	2	1
M	4	4	4	4	4	5	3	4	4	4	3	3	4	3	3	2	3	1	3	1	1	1	3	3	4	1	1	3	3	1	3	3	3	3	3	3	3	4	3	4	4	1	3	4	4	3	3	2	2
M	5	4	5	4	5	1	2	2	2	3	1	1	3	3	4	1	3	3	1	1	3	4	3	1	5	1	1	2	1	1	1	1	1	1	1	2	2	1	1	1	1	2	1	1	1	1	1	2	1
M	3	2	3	4	5	5	2	2	4	2	2	1	3	3	3	2	5	2	2	2	3	1	1	4	5	1	1	1	4	3	2	2	2	2	3	2	2	3	2	3	4	3	3	3	2	2	3	2	3
M	4	4	2	4	3	3	2	3	2	2	1	1	4	3	3	3	5	1	1	1	1	1	1	2	2	1	2	2	2	1	1	2	3	3	2	4	3	3	1	1	4	2	1	5	3	3	3	1	3
M	3	3	4	3	4	4	3	4	2	3	1	3	2	3	4	4	3	3	1	5	5	4	2	2	4	1	2	3	3	1	3	3	3	3	1	2	3	3	1	1	3	1	3	3	1	3	4	3	2
M	3	3	4	3	2	4	3	3	3	3	2	2	3	3	3.16564	2	4	4	1	4	4	1	3	3	3	1	3	3	2	2	2	5	3	4	2	2	3	3	3	1	3	2	1	2	1	3	2	1	1
M	5	5	1	3	3	2	2	2	2	2	2	2	2	5	5	2	2	2	2	5	5	5	4	5	5	3	2	1	1	1	1	1	1	1	1	1	2	2	1	1	1	5	1	5	1	4	3	2	3
M	5	5	1	2	5	3	2	2	4	1	2	2	1	5	5	3	1	3	2	5	5	5	4	2	3	1	2	2	3	1	1	2	2	2	3	1	3	3	1	2	5	3	1	5	1	4	4	3	4
M	1	2	1	2	4	2	2	2	2	1	2	2	1	1	1	1	2	1	1	4	2	2	1	1	2	1	3	1	1	1	1	1	2	2	2	1	2	2	1	1	5	4	1	5	1	2	2	2	2
M	3	4	3	5	4	1	3	1	1	3	1	1	4	3	1	5	3	3	1	5	5	3	1	1	3	1	1	1	1	1	1	2	4	4	1	3	4	3	1	2	3	3	1	3	2	2	3	1	3
M	3	4	3	5	5	4	4	3	3	3	1	1	4	3	1	2	4	3	2	5	5	1	1	3	4	1	2	3	4	1	1	4	4	3	3	3	2	2	2	2	4	2	1	3	3	5	2	2	2
M	3	3	4	4	2	4	2	2	2	3	1	1	2	3	1	1	1	1	1	3	1	1	1	1	1	1	1	1	1	1	1	4	1	3	1	2	4	1	1	1	1	1	2	4	4	3	1	1	1
M	5	5	5	5	5	3	3	5	5	5	1	5	5	5	5	1	5	1	1	3	3	1	5	1	3	1	1	1	5	1	5	1	3	5	5	5	3	1	1	1	5	1	3	5	5	1	1	1	1
M	4	4	4	5	2	4	3	3	4	2	1	4	2	5	5	1	4	4	1	5	5	5	4	4	4	1	1	4	1	3	1	4	4	4	2	2	4	4	2	3	4	1	1	5	3	1	1	2	1
F	5	5	3	5	2	2	2	2	3	3	1	4	2	5	5	3	2	2	2	4	4	4	2	4	4	1	1	3	4	2	4	2	2	2	2	2	2	3	1	1	3	4	1	5	2	3	3	4	3
M	4	3	3	3	2	2	2	2	4	3	1	3	3	3	2	4	4	2	2	2	2	2	1	1	3	2	3	1	3	2	3	2	2	2	3	2	2	2	1	1	4	2	2	3	3	3	2	3	2
F	3	3	3	3	2	3	2	2	3	2	1	2	2	3	1	2	2	1	2	1	1	1	1	3	3	1	1	1	4	4	2	3	2	2	3	2	3	2	1	2	3	2	2	3	3	2	2	4	2
F	2	2	1	3	2	2	2	2	2	1	1	1	2	2	2.34827	1	3	1	1	1	1	1	1	1	1	1	1	1	1	1	1	2	1	2	1	1	2	2	1	1	2	1	1	2	1	3	2	1	3
F	3	3	3	4	2	2	1	1	3	1	1	4	1	4	3	1	3	1	1	4	4	1	1	1	2	1	4	1	3	1	3	1	1	1	3	1	3	2	1	1	1	2	1	3	1	3	1	3	1
M	4	4	5	2	5	5	1	3	5	3	1	1	2	1	1	1	1	1	1	5	5	1	1	1	4	1	5	1	5	1	1	1	1	1	3	1	4	2	1	1	1	3	4	5	5	5	2	1	1
F	3	4	4	3	1	4	1	4	3	4	3	3	2	3	2	2	3	1	1	3	2	1	1	3	3	1	3	1	3	3	3	3	1	3	3	1	5	3	3	1	2	1	1	5	2	4	3.36119	3	2.98282
M	1	5	3	5	2	2	1	1	4	1	1	2	2	4	4	2	2	2	1	2	5	5	1	1	1	1	2	1	4	2	2	1	1	4	1	1	3	2	3	3	4	4	1	5	1	1	1	1	1
M	2	3	2	4	2	3	2	3	2	2	1	1	2	3	2	1	2	3	1	3	3	1	1	1	1	1	1	1	3	1	1	3	1	3	3	1	2	1	1	1	1	1	1	3	1	2	1	2	1
M	4	5	1	5	2	2	1	2	3	1	2	4	1	1	1	1	1	1	1	1	1	1	1	3	2	1	1	1	1	1	2	1	1	1	1	1	2	1	1	1	2	3	1	4	1	1	1	1	1
F	3	2	2	2	3	2	1	2	2	2	1	1	2	2	1	1	2	1	1	1	1	1	1	2	2	1	3	1	2	1	1	1	1	1	1	1	1	2	1	1	3	4	1	1	1	3	1	1	1
F	3	4	4	2	3	5	4	4	2	4	3	5	5	2	3	5	3	1	1	3	1	1	1	1	2	1	4	1	1	1	1	1	1	1	1	4	1	1	4	1	1	1	1	5	5	1	1	1	1
F	4	3	3	3	2	2	2	3	2	2	2	1	2	2	3.16645	3	3	1	1	2	2	1	1	1	2	1	2	1	4	2	1	2	2	3	3	2	3	2	3	1	4	1	1	3	2	3	3	2	2
F	1	3	4	3	2	2	1	2	3	3	1	3	3	2	4	1	3	1	1	5	5	1	1	2	1	1	4	2	3	1	3	3	1	1	3	3	3	2	1	1	2	1	1	3	2	3	1	3	1
F	3	5	1	3	3	1	1	1	3	1	3	4	3	3	1	2	2	1	1	3	1	1	1	1	3	1	3	2	3	1	3	1	1	1	2	2	4	4	4	3	5	5	1	5	2	3	2	2	2
M	5	5	5	5	2	4	1	3	5	3	1	1	3	5	1	1	2	3	1	5	5	1	1	5	3	1	3	1	4	1	1	5	1	3	4	2	1	1	1	1	3	1	1	5	5	1	1	1	1
F	3	3	2	5	2	4	4	3	4	5	5	3	5	4	2.85847	1	2	1	3	1	1	1	2	2	2	1	1	3	5	1	2	3	1	2	4	5	5	4	4	1	5	5	1	5	5	5	5	1	4
F	3	5	2	4	5	5	4	4	4	3	3.37124	4	4	4	5	5	3	3	2	5	5	3	3	3	4	1	2	3	4	1.49281	3	4	3	4	4	4	2	2	4	3	4	4	2	4	4	4	4	4	4
F	5	5	5	5	4	5	3	5	5	5	3	5	5	5	5	4	3	2	2	3	3	1	1	3	3	1	4	1	5	1	5	3	2	4	5	3	1	1	3	1	1	3	3	5	5	5	3	3	4
M	2	2	2	3	2	2	2	2	2	1	1	1	1	2	1	4	3	2	1	3	2	1	1	1	1	1	1	3	3	1	1	2	2	2	1	1	2	1	3	2	5	5	1	5	1	2	5	1	2
F	4	5	4	4	3	3	1	1	4	4	1	1	4	4	4.16922	3	3	2	1	3	5	5	3	4	3	1	3	1	3	1	1	4	1	2	2	3	3	2	1	1	4	4	2	5	4	2	2	2	1
M	4	3	2	3	4	2	4	4	4	2	1	1	1	2	1	2	3	3	1	1	1	1	4	3	1	1	5	1	4	1	1	1	1	2	2	1	2	2	1	1	3	1	1	2	1	1	4	4	3
M	3	3	2	5	3	5	1	1	2	2	1	1	2	2	2	1	2	2	2	5	5	3	1	1	1	1	1	1	2	1	1	3	1	2	1	3	1	1	1	1	5	1	1	5	1	4	4	2	3
F	3	2	2	2	2	2	1	2	2	1	1	1	2	2	3	1	2	1	1	4	4	2	1	1	2	1	1	1	1	1	1	2	2	2	1	1	1	1	1	1	3	3	1	2	1	1	1	1	1
F	5	5	5	4	4	3	2	3	5	1	1	1	1	5	2.81142	1	3	1	1	5	4	3	3	2	3	1	1	1	5	1	1	3	2	2	5	1	3	2	1	1	3	4	1	5	4	2	1	3	1
M	4	3	2	1	3	5	3	3	2	1	1	4	1	1	4	2	2	1	3	2	1	1	1	1	4	1	1	1	3	2	2	1	1	1	3	1	5	2	3	1	3	1	1	2	1	5	3	1	3
M	3	3	2	3	2	2	2	2	2	2	1	1	2	1	3	2	2	1	1	4	3	1	1	1	3	1	3	1	1	1	1	1	1	1	1	1	1	1	1	1	1	1	1	1	1	1	1	1	1
M	4	5	4	5	2	3	3	3	3	3	1	1	3	4	5	1	2	4	1	5	5	1	2	1	2	1	3	3	3	2	1	4	5	5	3	2	5	4	3	2	4	1	1	5	4	2	2	1	3
M	2	2	4	3	3	3	1	2	3	2	1	2	2	2	3	1	1	1	1	5	4	1	1	1	1	3	1	1	3	1	1	3	1	2	3	1	2	1	1	1	2	1	1	1	1	1	1	1	1
F	3	4	1	3	2	1	2	2	4	2	2	3	2	3	5	5	4	1	2	5	5	5	1	1	5	1	5	1	5	1	3	1	1	1	5	2	4	2	1	1	5	3	2	3	1	5	5	3	5
M	2	3	2	3	2	2	2	3	4	1	1	2	2	3	3	1	2	2	1	3	3	4	2	1	2	1	4	1	2	1	2	2	2	2	2	1	2.7001	2	1	1	3	3	1	4	1	2	2.41805	1	3
F	2	3	2	4	5	3	1	2	3	2	1	3	1	1	1	1	2	1	1	5	5	1.94129	1	1	3	1	1.75681	1	5	1	1	1	1	1	4	1	3	2	1	1	2	1	1	2.36803	1	1	1	1	2
M	4	3	5	3	1	1	1	1	1	2	1	1	2	3	1	5	1	1	1	3	3	1	1	1	1	1	4	1	1	1	1	1	1	1	1	2	1	1	1	1	3	4	1	5	5	2	1	1	1
M	5	4	5	5	5	4	2	4	5	5	3	4	5	5	1	1	1	2	1	1	1	1	1	1	3	1	3	1	5	5	5	4	1	4	5	5	2	2	2	1	5	5	5	5	4	4	3	1	1
F	4	4	3	5	3	4	2	3	5	1	1	3	3	4	3.0851	4	4	2	1	2	2	2	2	2	4	1	1	3	5	1	4	4	3	5	4	2	3	3	4	3	4	4	1	4	2	1	2	1	2
M	4	2	1	1	2	1	1	1	1	1	1	1	3	2	1	1	1	1	1	1	1	1	1	1	1	1	3	1	1	1	1	1	1	1	1	1	2	1	1	1	5	4	1	5	1	4	3	2	3
M	3	3	3	3	4	3	3	3	4	3	3	4	3	4	3	3	3	3	3	3	1	3	3	3	3	1	2	3	4	3	4	3	3	3	4	3	3	3	3	3	4	4	2	4	3	4	4	4	4
F	2	4	1	4	4	5	5	5	5	1	4	3	1	4	3	1	1	3	1	4	4	1	1	3	3	1	3	3	4	2	3	2	4	3	3	1	3	2	4	1	5	4	2	4	1	3	3	2	2.57553
F	5	5	4	5	2	4	3	3	4	3	1	5	4	4	1	3	5	3	1	2	2	1	1	2	5	5	1.4162	1	3.35749	5	4	4	2	2	4	3	3	3	1	1	4	2	2	1	5	2.5381	1	3	1
M	4	4	4	3	2	3	3	3	4	3	2	2	4	3	3	4	4	2	2	3	3	2	1	2	2	1	2	1	3	3	2	3	3	3	3	3	4	3	2	2	2	2	2	3	3	1	1	3	2
M	4	4	2	5	3	5	3	2	1	1	1	1	1	1	1	1	1	4	1	5	4	5	5	2	2	1	1	1	3	1	1	2	3	1	1	1	1	1	1	1	4	2	1	3	1	4	5	1	4
M	5	5	2	5	2	1	1	1	3	3	2	5	2	5	5	2	3	2	1	5	5	5	5	1	3	4	3	5	4	1	5	1	1	1	1	1	5	5	3	4	4	1	1	5	1	4	4	3	4
F	1	1	1	1	1	1	3	1	5	1	1	5	1	1	1	1	1	1	1	5	1	1	1	1	1	1	1	1	3	3	5	1	1	1	5	1	1	3	1	1	5	5	3	1	1	1	1	1	1
M	5	5	3	3	3	4	3	4	2	3	1	2	2	5	1	5	5	1	1	1	1	4	1	1	2	1	1	1	1	1	1	4	4	4	2	2	1	1	1	4	5	1	1	5	1	1	1	1	1
F	2	2	4	2	2	5	2	1	1	1	1	1	1	2	1	1	1	2	1	4	4	1	1	1	3	2	4	1	1	1	1	1	1	1	1	1	3	1	1	1	2	4	2	5	3	2	1	2	1
M	4	3	3	2	4	3	3	4	4	3	1	3	3	2	3.3379	1	2	3	1	4	3	3	1	4	1	1	4	1	3	2	3	3	3	3	3	2	3	2	2	4	3	2	2	2	3	4	2	2	3
F	4	5	3	5	2	5	2	3	5	2	1	1	4	4	1	1	3	2	3	1	1	1	1	3	2	1	2	1	3	1	1	4	3	3	4	1	2	3	1	1	2	1	2	3	5	5	5	1	5
M	2	3	2	4	2	3	2	3	3	2	1	3	2	3	2	2	2	1	1	3	2	1	1	1	1	1	1	1	3	1	3	2	2	3	2	2	3	2	1	1	3	2	1	2	2	4	3	3	1
F	5	5	5	5	4	4	5	5	1	5	5	5	5	5	5	5	5	5	5	5	5	5	5	5	3	5	4	5	5	5	5	5	5	5	5	5	3	5	5	5	5	5	5	5	5	3	5	5	3
F	4	3	2	2	3	2	4	3	3	2	1	1	3	2	1	1	1	1	1	2	1	1	1	1	3	1	4	1	2	1	1	1	1	1	2	1	2	2	2	2	3	1	1	2	2	4	2	2	1
F	3	4	3	2	2	1	1	2	3	1	1	1	4	2	1.71425	5	5	5	2	5	5	5	5	5	4	1	2	1	4	3	1	2	1	2	3	1	2	2	1	1	3	1	2	5	2	1	1	4	1
F	3	4	3	4	4	3	1	1	4	3	3	3	2	4	1.30601	2	3	3	3	4	4.18964	1.37702	1	1	3	1	1	1	5	3	3	2	1	1	3	1	3	1	2	3	3.42567	3	1.10425	3	1	4	5	4	2
F	2	5	4	5	3	4	3.84643	3	4	3	2	4	3	5	2.73917	3	3	3	2	2	1	1	1	3	3	1	1	3	5	1	4	3	3	3	4	2	3	2	2	1	3	2	3	5	3	5	4	2	4
M	3	4	3	5	2	5	1	3	2	1	1	5	3	4	4	5	5	3	2	3	3	2	2	2	4	1	5	3	5	1	5	3	1	3	2	2	3	3	3	2	5	4	4	4	3	2	2	3	2
F	5	5	5	5	5	2	2	2	3	5	2	3	4	5	5	1	1	1	3	3	1	1	1	1	3	1	1	3	4	1	1	2	1	1	2	5	3	2	2	1	5	5	3	5	3	1	1	3	1
F	4	5	3	4	1	3	3	3	3	2	2	5	2	4	1	2	4	2	2	3	2	1	1	1	3	1	2	1	4	1	4	3	2	2	3	2	2	2	2	2	4	3	1	4	3	2	3	2	3
M	5	5	3	4	3	3	1	1	3	3	1	3	3	3	1	3	3	3	3	3	3	3	3	3	5	1	1.48796	3	4	1	1	3	3	3	4	3	3	3	1	1	5	5	1	3	1	1	1	1	1
F	3	4	3	4	4	3	2	2	3	1	1	5	1	5	2	5	3	1	1	3	2	1	1	1	3	1	3	1	4	1	5	2	1	2	2	1	3	2	1	1	3	4	2	3	3	2	2	3	4
F	3	3	4	3	4	3	3	3	3	3	2	3	3	3	2	2	3	3	2	3	3	1	3	2	2	3	2	1	3	3	3	3	3	3	3	3	3	1	1	1	2	2	3	1	3	1	1.54721	2.12333	1.34323
F	2	3	2	3	2	3	2.59767	2	3	2	1	3	2	3	3	1	1	1	1	3	3	1	1	3	3	1	2	1	5	3	3	2	1	1	3	1	4	3	1	1	5	5	1	5	3	3	3	3	2
F	5	5	5	5	2	5	4	5	4	4	2	4	4	5	4	2	2	2	1	2	1	1	1	2	4	1	2	2	2	2	2	4	4	4	4	3	5	4	3	2	4	4	2	5	4	5	5	2	5
F	5	4	4	3	3	5	2	4	4	3	1	2	5	3	3.18353	1	2	1	1	1.83194	2	1.92016	1	3	2	1	3	2	2	1	2	3	1	3	4	2	5	2	1	2	3	3	1	5	3	5	3	1	3
M	2	4	2	5	2	5	3	5	5	1	2	4	3	4	2	3	2	2	2	4	3	3	1	1	5	3	3	1	4	1	2	3	2	3	4	2	3	2	1	1	5	2	1	4	2	2	3	4	1
M	3	3	2	4	2	3	2	3	3	2	2	3	3	3	3	2	2	1	1	3	3	2	1	1	2	3	1	1	3	1	3	3	2	3	3	2	2	2	1	1	1	1	1	3	3	2	2	3	2
F	4	3	2	3	3	2	2	2	2	2	1	1	3	4	2.72818	1	2	1	1	1	1	1	1	3	4	1	1	2	3	2	1	2	1	2	2	2	2	2	1	1	3	2	1	2	2	1	1	1	1
F	3	4	4	3	2	3	1	2	5	3	1	4	2	4	1	2	3	4	2	4	5	1	3	4	4	3	4	1	5	5	5	4	2	2	5	1	5	3	1	2	3	2	1	4	4	5	5	4	2
F	4	3	2	4	2	2	3.93109	2	2	2	5	3	3	3	5	1	2	3	2	2	1	5	2	2	5	1	4	1	3	3	3	2	1	2	2	2	2	2	2	1	3	3	1	4	1	3	3	3	3
M	4	3	3	3	2	4	3	3	2	3	1	2	4	3	2	2	3	2	2	3	3	2	1	2	2	1	1	1	2	1	2	3	3	3	2	3	4	1	1	1	3	4	1	3	3	3	3	1	2
F	2	2	2	3	2	1	1	1	4	2	3	3	2	2	1	1	1	1	1	4	4	1	1	1	3	1	1	1	1	1	2	1	1	1	3	1	4	1	3	1	2	5	1	4	1	4	3	4	3
F	2	3	2	3	3	2	1	2	3	2	1	3	2	2	2	1	2	1	1	3	1	1	2	2	3	1	2	1	3	3	3	1	2	2	3	2	3	2	2	1	1	3	1	2	1	4	3	1	2
M	2	2	2	4	2	3	2	3	2	2	1	1	2	2	2	4	4	2	4	2	5	5	2	2	3	1	5	1	4	2	1	2	2	2	2	2	2	2	2	1	3	2	2	3	2	3	2	2	3
F	1	3	4	1	3	1	1	2	4	4	1	1	1	1	1	1	4	1	1	1	1	1	1	1	4	1	1	1	5	1	1	1	1	1	3	2	5	3	1	4	4	2	1	4	3	5	4	1	3
F	4	5	5	4	3	2	2	3	4	3	2	1	3	3	1	5	4	1	2	2	1	1	1	2	1	1	3	1	3	1	1	1	1	2	3	2	1	1	1	1	3	2	2	5	5	3	3	3	3
F	3	2	2	2	3	3	2	2	1	3	1	2	3	2	1	1	3	1	1	3	1	1	1	1	3	1	2.90016	1	3	1	1	1	1	1	1	1	3	1	1	1	5	3.00347	2	2	3	1	1	1	1
F	3	3	3	3	3	4	3.05307	3	3	2	1	3	2	2	1	2	2	1	1	3	4	3	1	2	3	1	2	1	4.01533	1	4	2	1	2	3	1	1	1	1	1	2	2	1	5	3	4	3	1	2
F	3	3	5	4	4	4	1.91991	2	4	3	1	3	2	4	5	2	3	5	2	4	5	5	5	2	5	5	3	3	2	3	2	2	2	3	2	2	2	1	3	2	2	3	5	5	5	2	2	3	3
F	4.30009	5	4	5	2	5	4	5	5	4	3	4	4	4	2	1	1	2	1	5	5	1	3	2	2	1	2	3	4	1	4	4	4	4	5	4	5	4	2	3	5	5	2	4	3	4	4	3	4
M	3	3	3	3	4	3	3	3	4	3	3	4	3	4	3	3	3	3	3	3	1	3	3.78421	2.93094	3	1	2	3	4	3	4	3	3	3	4	3	3	3	3	3	4	4	2	4	3	4	4	4	4
F	5	4	5	3	3	5	3.2992	4	5	4	5	4	3	5	5	5	5	3	3	5	3	4	1	2	5	2	1	2	5	1	4	5	5	5	5	3	3	2	1	1	4	5	3	5	5	5	5	3	5
F	1	1	2	1	2	2	1	1	3	1	2	1	1	1	1	1	1	2	1	1	1	1	2	2	1	1	2	1	3	1	1	1	1	1	1	1	2	1	1	1	3	4	1	3	1	2	1	2	1
M	5	5	5	5	2	3	3	3	3	4	1	3	4	5	4.60356	5	5	2	1	5	5	2.28081	1	3	3	1	3	1	5	3	3	3	3	3	3	4	3	1	1	3	5	3	4	5	5	2	1	2	1
M	3	3	3	3	2	4	2	3	3	1	1	5	2	3	2	1	2	3	2	3	2	1	1	3	3	1	3	1	5	2	5	3	2	2	3	1	3	1	1	1	3	1	1	3	3	3	3	3	3
F	4	5	5	5	2	3	3.71541	5	5	5	1	2	2	5	5	5	5	5	5	5	5	5	1	3	3	1	1	1	5	1	1	2	4	4	5	3	5	5	1	1	5	5	5	5	5	3	3	5	2
F	4	3	3	3	2	5	2	4	3	4	2	3	5	3	1	5	5	1	1	4	1	4	2	2	3	1	4	1	3	1	3	3	2	4	3	4	4	4	1	1	2	2	2	4	4	1	1	2	1
M	4	5	5	5	3	2	2.31025	2	4	3	1	4	4	4	2	3	3	1	1	3	2	1	1	2	5	2	1	1	5	2	4	3	2	2	5	2	2	2	1	1	3	1	3	3	3	3	3	4	3
F	5	5	5	4	4	3	2	2	3	4	1	3	2	5	2	5	5	1	1	1	1	1	1	2.48878	3	1	4	2	5	1	4	3	2	2	3	1	3	1	4	1	5	5	1	5	5	4	4	3	3
F	3	2	2	3	2	3	2	3	3	2	3	2	3	2	1	3	3	3	3	4	4	3	1	1	3	1	3	1	2	2	3	3	3	3	3	2	3	2	2	1	4	1	1	4	2	5	1	1	1
M	4	5	3	4	2	2	1	2	4	2	1	2	2	4	5	2	2	1	1	4	5	1	1	1	1	1	2	1	3	1	2	1	1	2	3	2	3	1	1	1	4	1	1	5	3	1	2	1	1
M	2	5	4	3	4	5	3	4	2	3	2	5	3	4	4.7138	2	3	3	3	1	1	1	2	5	3	1	1	2	4	2	5	5	2	3	2	2	5	3	3	3	4	1	1	5	3	5	3	1	1
F	2	3	4	3	2	2	2	2	3	4	1	1	2	2	1	2	4	1	1	3	1	1	2	3	4	1	3	2	5	5	1	2	2	2	4	2	5	5	4	2	2	3	3	2	2	2	2	4	2
F	4	4	5	1	4	5	4	4	2	3	1	1	1	2	2	2	2	1	1	1	1	1	1	4	2	1	1	1	3	2	1	5	4	4	3	1	3	1	1	1	5	4	2	5	4	2	2	1	3
M	2	3	2	3	2	2	3.70278	2	3	2	2	3	3	4	4	2	2	2	2	2	3	2	1	3	2	1	4	1	3	1	3	2	2	2	4	3	1	2	2	1	3	3	1	3	2	1	2	4	1
F	3	4	2	2	4	4	2.10565	3	4	2	2	2	2	4	4	5	5	2	2	4	4	3	2	3	5	1	5	3	4	2	2	4	2	3	3	2	5	3	2	2	5	5	3	5	3	5	5	3	4
F	3	4	4	2	4	4	2	4	2	2	1	1	3	3	3	2	3	1	1	4	4	2	2	2	4	1	3	2	2	1	2	3	2	3	2	1	4	3	2	1	3	4	2	4	3	4	1.27189	2	1
F	4	5	3	5	3	5	3	3	3	2	5	4	5	5	4	4	5	2	2	3	1	1	2	3	2	1	2	2	4	2	5	5	3	3	3	3	5	4	4	3	4	3	1	5	5	4	4	3	4
F	4	3	3	4	3	4	2	4	4	3	1	3	4	3	3	2	2	1	1	2	1	1	1	3	3	1	3	1	3	1	2	3	1	3	3	3	4	2	1	1	2	2	1	3	3	1	1	1	1
M	3	5	1	5	1	1	1	1	1	1	1	1	1	5	5	3	5	3	1	5	5	1	3	1	4	1	1	1	1	1	1	1	1	3	1	1	3	1	2	1	5	1	1	1	1	1	1	1	1
F	4	3	4	4	3	4	4	4	4	5	1	3	3	3	1	2	3	4	1	3	2	3	3	3	2	2	3	2	4	3	4	3	3	3	3	2	2	2	2	2	4	4.7789	2	3	2	2	3	3	3
F	4	3	3	3	2	5	2	2	4	2	1	4	2	3	3	5	5	1	1	1	1	1	1	1	4	1	5	1	4	1	4	2	1	1	4	1	4	2	4	1	4	5	1	5	2	2	1	3	1
F	4	4	2	3	3	5	5	4	3	2	1	5	2	4	4	2	3	2	1	3	3	1	1	1	2	1	3	1	3	1	4	3	3	3	3	2	1	1	1	1	4	4	1	3	1	1	1	1	1
F	5	5	3	5	2	2	2	2	5	4	1	3	4	5	5	2	5	1	1	2	2	1	1	1	5	1	1	1	5	1	2	3	1	3	5	1	2	1	1	1	5	2	1	5	5	1	1	1	1
F	4	4	5	3	2	5	2	3	5	1	1	5	3	5	5	5	5	3	1	5	4	1	1	1	4.71233	3	2	3.67131	5	1	3	1	1	1	5	1	1	4	1	3	5	5	5	5	4	5	4	5	1
M	5	5	4	5	5	4	2	4	5	4	2	4	3	4	4	2	2	3	2	3	2	3	1	3	4	1	1	3	5	2	4	3	2	2	4	1	4	3	1	1	3	1	3	5	5	1	1	3	1
F	5	5	3	4	2	4	2.63469	2	2	1	1	2	3	5	1	1	1	2	4	1	5	1	3	2	1	4	1	3	1	1	3	1	1	1	1	1	3	2	1	1	1	1	1	5	1	1	1	3	1
M	5	5	5	5	3	4	2	3	3	2	3	3	3	4	3	1	2	1	2	3	3	2	3	3	3	2	3.24653	3	4	3	3	3	2	2	3	2	3	3	2	1	2	2	1	3	2	1	4	2	3
M	5	4	5	3	3	5	3	4	5	5	1	2	2	4	2	5	3	4	2	2	2	2	1	5	5	1	1	2	5	2	2	5	3	4	5	2	5	4	1	1	1	1	3	5	5	1	1	1	1
F	5	5	5	4	2	4	1	2	5	4	1	4	3	4	2	3	4	1	2	3	2	1	1	3	3	1	1	1	5	1	4	3	2	2	3	2	4	2	1	1	5	5	1	3	1	2	2	2	3
M	4.76227	5	5	4	4	4	2	2	2	4	1	1	4	4	3	2	2	2	3	1.68671	3.0421	1.46661	1	1	2	1	2	1	2	1	1	4	3	3	3	3	1	2	1	1	3	1	4	5	4	2	2	1	1
M	4	4	4	5	2	3	1	1	2	1	1	5	1	4	5	3	3	2	1	3	4	2	1	1	3	1	1	1	3	1	2	3	1	2	1	1	2	1	1	1	1	1	1	5	4	1	1	1	1
F	2	5	5	1	3	4	2	2	1	1	1	1	1	1	2	1	1	1	1	1	1	1	1	1	1	1	5	1	2	1	2	3	2	2	2	1	1	1	1	1	1	1	1	5	5	5	1	1	1.38505
M	3	4	4	4	4	3	1	2	4	2	1	3	3	3	1	3	3	1	3	4	3	1	1	3	4	1	1	1	5	3	3	1	1	2	3	3	2	1	1	1	4	4	1	4	1	4	4	3	3
M	5	5	5	5	3	3	3	2	4	3	2	5	3	4.90645	2	1	5	5	3	4	3	4	2	1	5	2	3	1	5	1	5	2	2	2	4	1	3	2	2	1	5	3	1	5	5	4	3	1	3
F	5	5	4	5	3	3	2	2	2	2	2	3	2	5	2.12913	3	4	1	1	1	1	1	1	2	1	1	1	1	3	1	4	1	1	2	2	1	3	2	2	1	1	1	1	4	2	2	1	2	1
F	3	3	3	3	3	3	2	3	3	2	1	1	3	2	2.08962	3	3	1	1	3	1.33873	1	1	2	2	1	1	1	3	1	1	2	2	3	2	2	3	3	1	1	4	3	1	3	3	1	1	3	1
F	3	3	4	3	3	2	2	2	2	2	3	4	2	3	5	2	1	2	1	4	5	5	4	4	4	1	5	3	5	1	4	3	1	2	4	1	2	3	3	3	4	3	1	5	4	5	5	1	5
F	4	4	1	2	3	1	1	2	2	1	1	2	1	2	2	1	2	1	1	1	1	1	1	1	4	1	1	1	3	1	2	1	1	2	2	1	2	2	1	1	4	3	1	4	1	3	1	1	1
F	4	5	4	5	5	4	1	1	4	4	3	3	4	4	3	1	1	1	1	5	5	1	1	1	5	1	3	3	3	1	3	3	1	1	4	4	3	3	1	1	5	5	1	5	2	3	3	3	3
F	3	4	4	4	4	4	4	3	4	3	2	4	4	4	3.85944	3	3	2	2	3	2	1	2	3	2	1	1	2	3	2	3	2	2	2	2	1	2	2	3	3	1	5	2	3	3	3	2	3	2
F	4	5	4	5	4	5	4	4	4	3	3	2	2	4	1	4	4	2	5	4	3	1	1	1	1	1	4	2	3	1	1	2	2	2	3	1	4	4	3	3	5	4	1	3	3	2	2	3	2
M	5	5	4	5	4	1	3	2	1	2	1	2	1	5	3	1	3	1	1	5	5	5	1	1	1	1	1	1	1	1	3	1	4	3	1	1	2	1	3	1	5	3	1	5	1	2	1	1	2
M	2	3	4	3	4	4	2	2	3	2	1	5	2	2	3	2	2	3	3	4	2	1	1	3	3	1	3	1	3	1	4	2	2	1	3	2	1	1	2	1	1	5	1	5	1	4	3	2	3
F	5	4	3	3	3	3	5	4	3	3	2	4	5	4	4	5	5	1	2	3	3	1	1	3	2	1	1	1	4	1	3	4	4	4	4	5	4	2	2	1	1	4	1	5	3	5	3	1	4
F	2	3	3	2	3	4	2	3	4	1	1	3	3	3	3	2	2	1	1	3	3	1	1	3	3	1	2	2	3	2	3	3	3.30926	3	3	1	3	2	1	1	3	3	1	4	1.85734	4	4	2	3
F	5	4	3	3	1	2	1	3	3	2	1	1	1	3	4	4	4	3	1	5	5	3	3	2	3	2	2	1	1	1	1	3	1	3	2	1	2	2	1	1	3	2	1	4	2	3	3	1	2
F	3	4	3	5	3	4	3.32088	3	3	2	2	1	2	4	4	2	3	3	1	3	3	1	2	2	2	1	5	1	5	2	2	2	2	2	3	2	3	2	2	1	4	3	1	3	1	1	1	4	1
F	4	2	3	2	4	3	2.38828	2	1	1	1	1	2	3	5	3	3	2	2	1	1	1	1	2	2	1	2	2	2	1	1	3	1	2	3	1	3	2	1	1	3	3	1	4	2	1	1	3	1
F	4	5	5	5	3	4	3.51059	3	5	5	4	5	5	5	4.60558	5	5	1	1	4	4	1	1	4	3	1	1	1	5	2	5	5	3	3	4	5	3	2	3	1	3	5	4	5	5	2	1	4	1
F	1	2	1	2	1	3	3	3	1	1	1	1	1	1	1	4	2	1	1	1	1	1	1	1	3	1	2	2	1	3	1	1	1	2	1	1	3	2	1	1	5	5	1	5	1	5	1	1	1
F	2	3	1	3	2	2	2	2	4	2	3	3	3	4	2	3	3	2	1	2	1	1	1	1	1	1	1	1	3	2	3	1	1	1	3	1	3	2	1	2	3	3	1	3	1	4	1	2	1
M	4	4	4	4	4	3	4	3	2	2	1	4	4	4	2.67901	2	2	1	1	1	1	1	1	2	3	1	1	1	5	4	4	3	4	3	3	2	2	2	2	2	5	4	2	5	5	2	3	4	3
F	5	5	4	4	5	5	5	5	5	5	5	5	4	4	4	5	5	2	2	2	1	1	1	4	5	1	4	5	5	2	2	5	5	5	5	2	2	5	3	1	5	5	2	5	3	1	2	3	2
M	4	4	3	4	3	2	2	3	4	2	3	4	2	4	1	4	4	3	1	1	1	1	1	1	4	1	1	1	5	3	4	1	1	3	4	1	3	2	4	1	1	5	1	3	1	1	3	3	3
F	1	3.98476	5	3	2	4	2	4	4	4	1	4	5	3.96561	2.31311	5	5	1	1	1	1	1	1	2	2	1	3	1	4	1	4	3	2	3	4	3	2	1	1	1	4	4	3	2.87262	2.31217	5	1	2	1
M	4	3	2	3	2	4	1	2	3	2	2	3	2.98614	3	4	1	1	2	1	2	2	3	3	3	1	1	2	1	4	3	3	3	2	2	4	1	3	1	3	2	3	3	2	3	1	2	1	2	1
M	4	4	3	4	2	2	2	2	2	3	1	2	3	4	1	1	4	1	1	1	1	1	1	3	2	1	5	1	1	3	2	1	1	1	1	2	3	2	1	1	2	1	1	4	2	1	1	3	1
F	4	4	4	4	2	2	1	2	1	1	1	1	3	4	2	2	3	1	1	1	1	1	1	3	3	1	1	1	1	1	1	2	1	2	2	2	2	1	1	1	1	1	1	4	4	1	1	1	1
F	3	3	5	3	4	5	4	5	3	3	3	4	1	3	2.89396	2	3	1	4	2	1	1	3	2	3	3	2	3	3	1	3	3	2	3	3	1	5	3	3	3	3	4	1	4	3	1	2	3	2
F	3	2	2	2	3	3	3	2	2	2	1	3	1	2	3	4	4	2	3	1	1	1	2	3	3	1	2	1	2	1	1	2	2	3	1	1	3	2	4	2	3	2	1	2	1	1	1	1	1
F	4	4	5	4	2	2	2	1	3	2	1	1	2	3	1	2	1	3	1	1	1	1	1	2	2	1	2	1	4	3	1	1	1	1	4	2	4	2	1	1	3	2	1	3	1	1	1	2	1
M	3	3	2.14032	2	2	2	3	2	1	4	1	2	4	3	3.66667	2	2	1	1	3	1	1	1	1	2	1	1	1	1	1	1	2	3	2	1	2	2	1	1	1	2	1	1	4	4	1	1	1	1
M	5	1	3	4	5	5	4	4	2	2	1	1	5	4	4	1	2	1	1	4	2	1	1	1	3	1	1	1	2	1	1	5	4	5	2	4	1	1	1	1	3	4	1	5	5	3	2	1	1
F	4	4	4	3	4	5	2	4	3	2	2	2	2	3	1.63471	2	2	1	1	1	1	1	1	1	3	3	1	1	3	1	1	5	2	4	2	1	5	5	4	1	4	1	3	4	4	1	1	2	1
F	4	4	4	4	4	3	2	2	3	3	1	1	1	3	1	1	1	1	1	1	1	1	1	1	2	1	2	1	5	2	3	1	2	2	2	1	1	1	2	1	4	4	1	5	1	2	1	2	1
F	5	3	3	3	2	2	1	1	1	1	1	1	1	1	1	1	1	1	2	1	1	1	1	1	1	1	2	1	1	1	1	1	1	1	1	1	1	1	1	1	2	1	1	1	1	2	1	3	1
F	4	2	3	2	3	2	3	3	5	2	3	3	2	2	1	2	4	1	1	1	1	1	1	1	1	2	1	1	3	1	3	2	3	2	3	1	4	1	3	1	4	3	1	2	1	1	1	1	3
F	3	3	3	2	2	4	3	3	2	1	1	2	1	3	1	2	2	1	1	2	2	1	1	2	2	1	1	1	4	1	2	3	2	2	2	1	3	2	1	1	4	4	1	2	1	3	2	2	2
F	2	2	2	1	1	2	1	2	1	2	1	1	3	3	1	3	2	1	2	1	1	1	1	1	1	1	4	1	1	1	1	2	3	2	1	1	3	2	1	1	3	1	1	3	2	2	1	1	2
F	1	4	1	1	3	1	1	1	1	1	1	1	1	1	1	1	1	1	1	1	1	1	1	1	1	1	1	1	1	1	1	1	1	1	1	1	2	2	1	1	1	5	1	1	1	3	1	1	1
M	4	4	4	4	2	2	1	1	1	1	1	2	1	3	4	1	3	1	1	5	5	4	3	1	1	1	1	1	4	1	2	1	1	2	3	1	2	1	1	1	1	3	1	4	1	1	1	1	1
F	3	3	3	3	2	3	1	2	1	1	1	1	3	3	1	2	3	1	1	1	1	1	1	1	1	1	1	1	1	1	1	3	2	3	1	2	1	1	1	1	1	1	1	2	1	1	1	1	1
M	4	4	3	3	4	2	3	4	1	1	1	1	3	3	2	1	1	1	1	2	1	1	1	2	3	1	3	1	3	1	1	1	1	3	1	2	3	3	1	1	2	1	1	2	4	2	2	4	1
F	1	2	1	1	2	2	2	2	2	2	1	2	1	1	1	1	1	1	3	2	1	1	1	3	3	1	1	1	2	1	2	1	1	1	2	1	2	1	2	1	5	3	1	5	1	1	1	2	3
F	4	3	3	2	2	3	3	3	2	3	1	1	3	3	1	2	4	1	1	2	1	1	1	3	1	1	2	2	3	2	1	3	3	3	3	1	4	2	3	1	3	2	2	3	3	1	2	3	2
F	3	2	5	1	2	2	1	1	1	1	1	1	1	1	1	1	2	1	1	3	2	1	1	1	1	1	1	1	1	1	1	1	1	1	1	1	1	1	1	1	1	1	1	4	4	3	3	1	1
F	4	4	4	4	2	4	3	3	3	3	1	3	3	3	3	2	2	1	1	1	1	1	1	3	3	1	1	1	4	2	3	3	3	3	3	3	2	2	1	1	3	2	3	5	3	2	1	5	2
F	3	3	2	4	2	3	3	3	5	2	1	2	3	4	3	3	3	1	2	1	1	1	1	3	1	1	2	3	3	1	2	3	1	3	3	2	3	3	1	1	3	1	1	3	1	1	1	5	1
F	3	2	2	2	2	3	3	3	2	2	1	2	2	1	1	1	2	1	1	1	1	1	1	2	2	1	1	1	2	1	3	2	1	2	1	1	1	1	1	1	3	4	2	2	2	1	2	1	1
M	4	4	4	4	2	3	3	3	3	3	2	1	3	4	4	1	1	3	2	2	1	1	1	1	2	1	4	1	1	1	1	4	4	4	1	3	3	2	2	1	3	4	2	4	3	3	2	3	2
M	1	4	2	1	2	4	1	2	2	1	1	2	1	2	1	3	3	1	1	2	1	3	1	1	3	1	2	1	1	1	1	3	1	3	2	1	3	2	1	1	3	2	1	4	1	3	1	1	1
F	4	4	3	4	1	2	2	2	3	2	1	4	3	5	4	1	1	1	1	2	1	1	1	3	4	1	2	2	3	1	4	2	2	2	3	2	3	3	1	1	2	4	1	4	3	1	1	1	1
F	3	3	3	1	5	4	2	3	1	4	1	3	4	3	1	1	1	1	1	3	3	1	1	4	3	1	1	1	1	1	1	1	1	3	2	1	5	3	2	3	5	3	1	5	1	5	1	1	1
M	2	5	4	1	2	3	1	2	3	3	1	1	3	4	1	3	4	1	1	3	4	2	1	1	4	1	1	1	1	1	1	2	1	2	1	1	1	1	1	1	5	1	1	5	2	2	1	1	1
M	1	3	2	1	1	3	2	2	2	3	1	1	1	2	1	1	1	1	1	3	1	1	1	1	1	1	1	1	3	1	1	2	1	1	1	1	2	3	1	1	1	2	1	4	3	2	1	2	1
F	2	5	4	4	4	4	3	3	2	2	2	4	3	5	1	4	4	2	2	2	1	2	2	2	4	1	3	1	3	1	3	4	3	4	3	2	4	4	3	1	4	5	2	4	3	2	4	5	3
F	4	4	3	2	2	4	3	3	1	3	1	3	3	3	1	1	1	1	1	1	1	1	1	3	1	1	3	1	2	1	2	2	2	3	1	1	1	1	1	1	3	3	3	4	3	4	3	1	2
F	3	4	3	4	3	3	1	1	1	1	1	3	1	4	1	1	1	1	1	1	1	1	1	1	2	1	5	1	3	1	1	1	1	1	1	1	5	3	1	1	1	1	1	3	1	1	1	1	1
F	3	4	3	4	3	4	3	3	3	2	1	1	2	4	2	2	3	2	1	3	3	5	1	2	3	1	2	1	4	1	1	2	2	2	2	1	5	5	1	1	1	1	1	4	2	1	1	3	1
M	2	2	1	2	2	1	1	1	1	1	1	1	1	1	1	1	1	1	1	2	1	1	1	3	5	1	1	1	4	2	1	1	1	1	1	1	1	1	1	1	1	1	1	1	1	1	1	3	1
F	3	3	3	3	4	4	3	3	3	3	1	4	3	3	1	2	3	3	3	1	1	1	1	2	2	1	3	1	4	3	4	4	3	3	4	3	5	2	4	3	5	5	5	5	3	5	5	5	5
F	3	3	1	3	2	2	2	2	2	2	2	1	4	3	3	3	3	2	2	1	1	1	1	2	1	1	2	2	3	2	1	3	3	4	3	3	2	2	2	2	3	2	2	4	1	2	2	3	2
M	1	3	1	3	3	3	2	2	3	1	1	3	2	3	1	1	2	1	1	4	2	1	1	3	1	1	1	1	4	4	3	3	3	3	4	1	3	2	1	1	5	4	1	5	1	1	1	2	2
F	4	4	4	4	4	4	2	4	3	4	2	4	4	4	2	4	4	2	2	4	2	3	2	4	4	2	5	2	4	2	4	4	2	4	4	4	4	2	4	2	4	5	5	5	4	4	4	2	4
F	1	4	1	4	1	1	1	1	1	1	1	1	1	3	1	1	1	1	1	4	1	1	1	1	1	1	1	1	5	1	1	1	1	1	1	1	3	1	1	1	5	5	1	3	1	3	1	3	1
F	2	2	2	2	2	1	1	1	2	1	1	1	1	2	2	2	3	1	2	2	1	1	1	1	2	1	1	1	3	1	1	1	1	1	1	1	1	1	1	1	3	1	1	1	1	1	1	1	1
F	3	2	3	2	2	4	2	3	3	1	1	1	2	2	2	2	4	1	2	2	1	1	1	2	3	1	3	2	3	3	1	2	2	3	2	1	3	1	2	1	4	3	1	1	1	2	2	4	3
M	4	2	2	1	4	2	3	2	2	1	1	2	5	2	3	1	1	1	1	3	3	3	2	2	1	1	2	3	2	2	1	2	2	2	1	1	2	2	3	1	5	5	1	5	2	4	2	2	2
F	5	1	1	1	2	3	3	4	3	1	5	1	1	1	1	1	1	1	1	1	1	1	1	1	1	2	1	1	1	1	1	1	1	1	1	1	3	2	4	1	5	3	1	1	1	1	3	2	2
F	4	3	3	3	4	4	4	5	5	5	2	3	5	3	1	4	4	1	1	1	1	1	1	3	3	1	3	1	3	1	3	3	4	4	4	5	5	5	5	1	3	1	1	5	3	1	1	3	1
M	5	5	2	5	2	3	2	2	2	2	1	1	2	5	1	3	3	1	2	3	2	1	1	1	2	1	3	1	5	5	1	2	2	2	3	2	3	3	1	1	5	1	1	5	2	2	1	3	1
F	4	2	1	2	2	4	2	4	3	1	1	5	2	2	1	3	3	1	1	1	1	1	1	1	2	1	1	1	4	1	5	2	2	3	4	1	3	2	1	1	5	5	1	1	1	4	3	1	4
F	3	3	3	4	2	1	1	3	2	1	1	2	1	3	3	2	2	1	1	1	1	1	1	1	5	1	1	1	3	1	1	1	1	1	2	1	3	1	1	1	3	4	2	3	4	1	2	1	1
F	4	2	4	1	3	4	3	3	2	4	1	3	2	2	1.61235	3	3	1	2	1	1	1	1	1	2	1	3	3	3	2	3	4	3	3	3	2	5	4	2	1	3	4	1	4	2	2	2	2	2
F	3	3	4	2	3	4	4	4	2	4	1	1	3	2	1	3	3	1	1	1	1	1	1	2	2	1	1	3	3	1	1	4	3	4	3	3	4	3	1	1	3	1	1	3	3	5	3	2	3
F	4	5	4	4	3	4	3	4	3	4	1	2	3	4	4	1	2	1	3	1	1	2	1	1	3	1	1	3	3	1	2	4	4	4	3	3	3	4	2	1	3	2	4	5	4	5	3	3	3
F	3	5	3	1	2	5	1	5	2	1	1	3	2	1	1	3	1	1	1	1	1	1	1	2	1	1	2	1	1	1	2	5	1	5	2	2	4	2	1	1	3	5	1	5	1	1	1	1	1
F	3	2	2	2	3	3	3	3	4	1	1	3	1	2	2	4	3	1	3	4	4	3	1	1	3	1	4	1	4	4	3	3	2	3	3	1	1	2	1	1	3	3	1	3	1	1	1	4	1
F	2	2	2	2	3	4	1	1	5	1	5	5	1	2	2	1	1	1	1	1	1	1	1	2	4	1	1	1	4	1	5	4	1	1	4	1	5	1	5	5	5	5	1	5	1	1	3	1	1
M	4	4	2	4	2	3	3	3	1	2	1	2	5	3	4	1	3	1	1	5	5	3	1	2	1	1	1	1	1	1	2	3	2	3	1	2	4	4	2	1	2	1	1	5	1	2	1	1	1
M	3	3	2	4	5	3	1	3	2	2	1	1	2	3	2	3	3	2	2	3	2	3	2	1	4	1	1	1	3	1	2	3	1	3	3	2	3	2	2	1	3	3	1	3	2	2	3	1	3
F	3	5	2	3	3	2	2	2	2	2	1	1	2	2	1	1	1	1	1	3	3	1	1	2	1	1	5	1	3	1	1	2	2	2	3	1	2	2	1	1	4	3	1	5	1	4	4	3	4
F	2	2	3	3	1	2	1	1	1	1	1	1	2	2	1	1	1	1	2	2	1	1	2	2	1	1	1	1	1	1	1	1	1	1	1	1	1	1	1	1	1	1	1	1	1	1	1	1	1
F	4	4	4	4	2	3	1	2	1.16275	1	1	1	2	4	1	1	2	1	1	2	1	1	1	1	1	1	1	1	1	1	1	2	1	2	1	1	3	2	1	1	3	1	1	4	1	2	1	3	1
M	2	3	2	5	4	3	1	2	3	2	2	3	3	5	1	4	4	1	2	3	1	1	2	1	2	1	1	1	3	1	3	3	1	2	1	1	4	4	1	1	1	1	1	4	1	5	3	1	3
F	2	3	5	2	4	5	3	4	4	3	1	3	4	2	2	2	2	1	2	3	3	1	1	3	5	1	3	2	2	1	1	2	2	2	1	1	3	3	1	1	2	3	3	5	5	5	3	1	2
F	4	5	3	5	5	1	1	1	1	1	1	4	2	5	3	5	5	1	1	2	1	1	1	1	2	1	1	1	3	1	3	2	1	1	3	1	4	1	1	1	2	1	1	5	3	1	1	4	1
F	5	2	3	4	4	2	1	2	2	1	1	1	2	2	1	1	2	2	2	5	5	1	2	1	4	1	4	1	3	2	1	3	2	2	2	1	2	2	2	2	4	3	1	3	1	2	2	1	1
M	4	4	2	1	3	4	1	2	1	1	1	1	1	1	5	1	1	1	1	5	5	5	5	3	2	1	1	1	1	1	1	1	1	1	1	1	2	2	1	1	2	1	1	4	1	2	1	1	1
F	5	5	4	5	2	5	3	5	5	3	1	5	3.20512	2	1	1	1	3	4	5	5	1	2	2	3	1	4	1	3	3	2	4	1	4	3	5	2	1	1	1	5	2	1	5	3	3	3	3	3
M	3	3	2	3	2	1	1	2	1	2	1	2	3	3	1.76058	3	2	1	1	2	2.42159	2.54568	2	3	1	1	3	1	1	1	1	1	1	1	2	2	3	3	1	3	1	1	1	3	3	2	1	1	1
M	3	5	4	5	2	5	5	5	5	2	3	4	2	4	1	1	3	1	1	4	4	1	1	1	1	1	1	1	5	3	1	4	4	5	3	1	3	2	1	1	3	2	1	1	1	2	2	3	2
M	3	3	4	2	3.38444	3	2	3	4	2	1	4	2	3	4	2	2	1	1	4	4	3	1	1	1	1	2	1	1	1	4	3	2	3	3	1	2	1	1	1	1	1	1	1	1	1	1	1	1
M	4	4	2	4	3	2	2	2	1	2	1	1	3	3	2	2	2	1	1	4	4	3	1	1	1	1	1	1	1	1	1	2	2	2	1	2	3	3	1	1	2	1	1	4	3	3	3	1	2
F	5	5	2	4	2	4	2	3	3	1	2	2	4	4	4	2	4	2	1	4	4	3.43296	1	2	2	1	2	1	3	1	3	3	2	3	3	2	4	3	2	1	3	2	1	4	1	1	1	1	1
F	4	5	4	5	2	5	2	2	3	1	1	1	4	5	3.97401	4	2	1	1	5	5	1	1	1	2	1	3	1	3	1	1	5	3	3	2	2	4	2	1	1	5	3	1	5	2	1	1	1	1
F	2	4	3	5	3	4	2	3	4	2	1	4	3	3	3	2	3	1	1	3	3	1	1	1	2	1	1	1	5	1	4	3	2	3	4	2	2	2	1	1	3	1	1	3	2	1	1	2	1
F	5	5	3	2	1	1	5	5	5	1	1	1	5	4	1	5	2	1	1	2	1	1	1	1	1	1	3	1	3	1	1	3	3	3	1	1	1	1	1	1	1	1	1	5	3	1	1	2	1
F	3	5	4	3	3	4	4	4	3	3	1	3	4	3	4	5	5	1	1	2	1	1	1	1	1	1	3	1	5	1	3	4	4	4	4	2	2	1	1	1	3	1	3	3	2	2	1	1	4
M	2	2	1	3	3	1	1	2	2	1	1	1	1	2	3	4	4	2	1	5	5	1	1	1	1	1	1	1	1	1	1	2	1	1.5	1	1	2	1	1	1	2	1	1	4	1	1	1	1	1
M	3	1	2	2	2	3	3	3	2	1	2	1	2	2	4	1	1	2	1	5	4	2	1	1	3	1	3	1	1	1	1	2	2	2	1	1	2	2	1	1	2	1	1	1	1	2	1	1	1
M	4	3	2	4	5	3	1	2	1	1	1	1	2	2	3.64353	1	2	1	1	5	5	4.09699	1	1	1	1	1	1	2	1	1	1	1	2	1	1	3	1	1	2	3	2	1	2	2	1	1	2	1
M	2	3	1	4	2	2	1	1	4	1	1	1	1	3	3	2	2	2	2	4	4	1	1	1	1	1	1	1	1	1	1	1	1	1	1	1	4	2	2	1	2	2	1	1	1	1	1	1	1
F	3	5	1	5	2	2	1	1	1	1	1	1	3	5	3.19549	4	5	1	2	3	2	1	2	1	3	1	1	1	1	1	1	1	1	1	1	1	1	1	1	1	4	1	1	5	1	1	1	1	1
M	4	4	4	5	2	2	2	2	1	4	1	1	5	5	1	1	1	1	3	3	3	1	1	1	1	1	1	1	1	1	1	1	1	1	1	4	1	3	1	1	5	5	1	4	1	1	1	1	1
F	5	5	5	5	2	5	1	5	3	3	1	5	4	5	4	5	5	1	1	5	5	1	1	4	4	1	2.29263	1	5	1	5	4	1	4	3	3	1	1	1	1	1	1	1	5	4	1	1	4	1
M	2	2	1	4	2	1	1	2	1	2	1	1	1	2	2	1	1	2	1	2	2	1	1	1	1	4	1.08917	1	1	1	1	1	1	1	1	2	1	1	1	1	2	1	1	3	3	1	1	1	1
M	2	4	2	5	2	2	1	1	2	1	1	2	2	3	3	1	1	1	1	2	1	1	1	1	2	1	2	1	1	1	1	1	1	1	2	1	3	2	1	3	5	1	1	4	2	1	1	1	1
F	3	5	5	5	5	3	1	1	3	1	1	4	1	4	3	1	1	1	3	1	1	1	1	3	2	1	1.88004	1	4	2	4	1	1	2	3	1	2	2	1	1	5	1	5	5	3	1	1	1	1
F	4	4	4	4	4	4	2	5	4	3	1	5	4	3	4	1	1	1	1	5	5	1	1	2	1	1	1	2	5	1	5	5	2	5	5	3	1	1	1	1	4	1	2	4	3	1	1	2	1
F	3	3	3	3	2	4	4	4	2	4	1	1	1	3	3	1	4	1	1	5	5	1	1	1	4	1	1	1	2	1	1	1	3	3	1	3	1	1	1	1	4	1	1	3	1	1	1	1	1
M	3	3	3	3	3	4	2	3	3	2	1	3	2	3	1	1	1	1	2	3	1	1	1	1	2	1	3	1	3	1	3	3	2	3	3	2	3	2	1	1	3	1	1	1	2	2	2	2	1
M	2	2	2	5	1	3	1	3	2	1	1	1	2	1	5	1	3	1	1	3	3	3.5	1	1.65329	4	1	1	1	1	1	1	1	1	2	2	1	1	1	1	1	1	1	1	2	1	5	3	1	2
M	3	3	1	5	1	1	1	1	2	1	1	1	2	3	2	1	3	1	1	2	1	1	1	1	1	1	1	1	1	1	1	3	1	3	1	1	1	1	1	1	1	1	1	2	1	1	1	2	1
F	4	4	4	4	3	5	3	4	2	3	1	3	3	4	3	3	4.98532	3	2	3	3	1	1	2	2	1	4	1	3	1	2	3	3	3	2	3	3	2	1	1	3	1	1	4	5	2	2	2	2
M	4	4	2	3	2	2	3	3	2	2	2	3	3	4	5	2	2	2	2	5	5	5	3	2	2	1	3	2	2	2	3	2	3	3	2	2	3	2	2	2	4	3	2	3	1	3	3	2	3
M	3	3	1	2	3	1	1	3	3	1	1	1	1	4	4	1	2	1	1	3	3.80805	5	1	1	3	1	1	1	2	1	1	1	1	1	1	1	1	1	1	1	1	1	1	3	1	1	1	1	1
M	5	5	2	5	3	2	1	1	1	1	1	2	1	3	2.90119	1	3	1	1	3	1	1	1	1	1	1	1	1	5	1	1	1	1	1	1	1	1	1	1	1	4	1	1	5	1	1	1	1	1
M	3	3	3	4	3	3	3	3	2	2	1	2	3	3	1	1	1	1	1	3	2	1	1	2	2	1	2	1	2	1	1	2	2	3	2	2	2	2	2	2	3	1	1	3	3	3	3	2	2
F	4	5	4	3	3	1	1	4	1	3	1	1	5	5	5	2	2	1	1	5	5	1	1	1	2	1	4	1	1	1	1	1	1	3	1	1	3	2	1	1	4	2	1	5	5	5	5	1	5
F	5	4	5	5	5	3	1	3	1	3	1	1	4	4	3	1	1	1	1	2	1	1	1	1	5	1	3	1	4	1	1	2	1	2.5	1	3	3	2	1	2	5	4	2	5	2	4	4	2	4
M	4	4	4	5	3	4	4	3	4	5	2	2	4	2	2	4	4	2	2	1	1	2	4	2	1	1	2	2	1	3	2	4	5	4	3	4	3	4	2	1	2.84568	3.66869	4	5	5	4	3	3	2
F	4	5	4	5	3	1	2	2	3	3	1	1	3	5	3.13827	3	3	2	1	3	3	1	1	2	3	1	3	2	2	2	1	1	1	2	3	3	1	1	1	1	2	1	1	1	5	3	1	1	1
M	5	5	2	5	3	2	1	1	1	1	1	2	1	3	2.31859	1	3	1	1	3	1	1	1	1	1	1	1	1	5	1	1	1	1	1	1	1	1	1	1	1	4	1	1	5	1	1	1	1	1
F	5	5	5	5	5	4	2	4	5	5	1	3	5	5	1	5	5	1	3	4	5	1	1	3	5	1	5	3	5	1	3	1	5	5	5	5	1	1	1	1	5	5	1	5	3	1	1	4	1
M	1	2	1	4	2	1	1	1	2	1	1	1	1	1	1	1	1	1	1	1	1	1	1	1	1	1	1	1	1	1	1	1	1	1	2	1	2	1	1	1	2	1	1	1	1	1	1	1	1
M	2	2	1	3	2	2	1	2	3	1	1	1	1	3	3	2	1	1	1	4	4	4	2	1	4	2	5	2	2	1	1	1	1	1	2	1	3	2	1	1	3	1	1	2	1	1	1	1	1
M	3	3	1	4	4	3	1	2	1	1	1	2	3	2	4	1	1	1	2	5	4	1	1	1	2	1	3	1	1	1	1	1	1	2	1	1	3	2	1	1	3	2	1	4	4	1	3	1	3
F	5	5	2	4	4	2	4	4	4	2	1	2	2	3	1	2	2	1	2	1	1	1	1	3	4	1	3	1	3	1	1	3	3	3	3	2	4	4	2	4	3	4	1	4	4	3	2	2	2
M	5	5	5	5	1	1	1	1	1	3	1	1	2	5	1	1	1	2	3	3	1	3	3	3	2	1	1	1	1	1	1	1	1	1	1	1	1	1	1	1	4	1	1	1	4	1	1	1	1
M	5	5	2	5	2	4	2	3	3	1	1	2	1	4	1	4	2	2	2	5	3	5	2	1	1	1	1	3	4	1	2	3	3	4	3	1	2	3	1	1	5	3	1	4	1	1	1	1	1
M	5	5	5	5	1	3	2	3	2	3	1	3	5	4	4	5	3	1	1	5	5	1	1	1	1	1	1	1	1	1	3	3	1	2	2	2	2	1	1	2	5	1	1	3	3	3	3	1	1
M	3	4	4	5	5	3	3	3	2	2	1	1	2	4	5	2	1	3	1	5	5	5	3	1	1	1	3	1	1	1	1	3	1	3	1	1	1	1	1	1	2	5	2	4	1	1	1	1	1
M	3	3	2	2	4	3	2	3	2	2	1	1	2	3	5	3	3	4	1	5	5	5	4	3	2	1	1	1	1	1	1	2	1	2	1	2	2	1	1	1	2	1	1	3	1	1	1	1	1
M	4	4	5	5	5	5	3	5	5	5	3	5	5	5	3	5	5	1	4	3	3	2	3	3	4	1	1	1	4	1	5	5	4	4	4	4	5	5	3	4	5	1.5	5	5	5	1	1	1	2
M	3	5	3	3	3	3	1	4	5	2	1	3	1	2	1	2	2	1	1	4	1	5	3	2	2	1	2	1	5	1	3	3	1	4	4	1	3	2	1	1	3.91598	1	1	4	3	1	3	3	4
F	3	3	5	3	2	2.35515	1	1	4	1	1	3.57391	1	1	1	1	1	1	1	3	3	1	1	2	1.5	1	1	1	1	1	5	2	1	1	1	1	1	1	1	1	1	1	1	3	1	1	1	1	1
M	1	1	1	4	1	3	1	3	2	1	1	1	1	1	3	1	2	2	1	5	3	5	5	1.49362	3	1	2	5	2	1	3	4	1	5	1.20376	1	3.35576	3	1	1	3	1	1	1	1	1	1	1	1
F	3	3	4	4	3	3	3	3	4	3	1	2	2	3	1	1	1	2	2	2	2	1	3	3	3	2	4	3	2	2	2	3	3	3	3	2	4	4	2	1	4	3	2	3	2	2	2	1	1
F	4	3	1	2	3	2	2	1	3	1	1	1	4	3	4	4	3	1	1	3	3	1	1	1	2	1	1	1	5	1	1	1	3	2	4	3	1	1	1	1	4	1	1	3	1	3	3	1	3
F	4	4	2	4	3	2	1	2	1	2	1	1	2	3	1	2	2	1	1	5	4	3.9117	1	1	1	1	1	1	1	1	1	2	1	2	1	2	2	2	1	1	4	2	1	4	2	1	1	1	1
M	3	4	1	4	3	2	1	2	1	1	1	1	1	5	4	2	2	1	1	5	5	3	2	3	4	1	3.12553	1	4	1	1	1	1	1	1	1	3	2	1	1	5	1	1	5	1	5	5	3	4
F	3	2	3	4	2	3	2	3	3	2	1	3	3	3	1	1	1	1	1	3	1	1	1	3	1	1	1	1	3	1	3	2	2	3	3	1	3	2	1	1	1	1	2	2	1	1	1	1	1
M	2	1	1	3	2	5	1	1	1	1	1	1	1	1	1	1	1	1	1	5	5	5	1	1	1	1	1	1	1	1	1	1	1	1	1	1	3	1	1	1	2	1	1	1	1	1	1	1	1
M	4	5	2	5	2	2	2	2	2	1	1	3	3	4	2	2	2	1	2	2	3	1	1	1	1	1	1	1	3	1	2	3	1	3	2	2	3	1	1	1	3	1	1	5	3	1	2	1	1
M	2	4	1	4	3	2	1	3	1	2	1	1	2	2	5	1	2	2	1	5	5	1	1	1	1	1	1	1	3	1	1	3	1	2	1	2	1	1	1	1	3	1	1	1	1	1	2	1	1
F	4	4	5	3	3	4	1	4	4	3	3	3	4	3	2	4	4	1	1	2	2	1	2	2	1	1	2	1	2	1	2	3	1	3	3	2	2	2	4	1	3	3	2	3	2	5	3	1	3
F	5	5	5	5	2	5	5	5	2	4	1	5	5	5	5	1	1	1	3	5	5	4	3	3	5	1	1	4	1	1	1	5	5	5	1	5	2	3	1.61371	4	5	5	4	4	4	2	2	4	2
M	3.5	4	4	3	2	1	1	1	3	1	4	4.25752	2	2	1	1	1	2	2	4	3	1	1	1	4	1	1	1	1	2	4	1	1	1	2	1	3	1	1	1	4	3	1	3	1	1	1	2	1
M	3	3	2	4	5	3	1	4	2	1	1	3	1	3	5	1	3	3	2	5	5	1	2	1	1	1	5	1	3	1	3	2	1	2	3	1	3	2	1	1	2	1	1	2	1	3	2	1	3
M	4	3	3	4	3	4	3	3	1	2	1	2	3	3	2.18986	1	1	2	2	4	4	3	3	1	3	1	1	1	3	1	4	3	3	2	3	3	3	2	1	2	4	1	1	3	2	3	2	1	1
M	3	2	2	2	4	2	2	3	2	2	1	3	2	2	4	2	3	1	2	5	5	4	1	1	1	1	4	1	1	1	3	1	2	2	1	1	3	1	1	1	3	1	1	1	1	4	2	1	1
M	3	4	2	3	2	4	2	3	2	1	1	3	3	4	3	2	1	1	1	1	1	1	1	1	2	3	1	3	1	1	1	3	1	3	1	1	4	4	1	1	3	1	1	3	1	1	1	1	1
F	5	5	2	3	3	5	3	3	4	2	1	4	5	4	4	1	1	1	1	3	3	1	1	1	3	1	3	1	2	1	1	5	5	5	1	2	3	3	1	1	5	3	2	5	5	1	1	3	1
F	2.9435	1.74708	3	4	2	2	1	1	1	1	1	1	1	3	2	4	4	1	1	3	3	1	1	1	1	1	1	1	1	1	1	1	1	1	1	1	1	1	1	1	4	1	1	3	1	1	1	1	1
M	3	4	4	2	5	5	5	5	3	5	2	5	3	3	1	3	3	1	2	3	1	1	1	1	3	1	1	1	4	3	5	5	5	5	3	1	5	5	2	5	4	4	2	5	5	4	4	2	4
F	3	3	2	4	2	2	1	1	2	1	1	4	2	4	1	3	2	1	1	5	5	5	2	2	4	1	2	1	4	1	3	1	1	1	3	1	1	1	1	1	4	2	1	3	3	2	2	3	1
F	3	3	5	2	2	2	1	1	1	3	1	1	2	1	1	1	1	1	1	2	1	1	1	1	4	1	1	1	2	1	1	2	1	1	1	2	3	2	1	1	1	1	1	5	5	2	4	1	4
F	4	4	3	4	5	5	4	3	3	2	2	2	1	4	2.22921	2	2	1	1	2	1	1	1	1	1	1	1	1	1	1	1	1	1	4	1	1	2	3	1	1	4	1	1	4	2	1	1	1	1
M	4	4	4	4	4	5	3	4	3	5	4	4	4	4	4	4	4	2	3	4	5	3	2	3.11583	5	1	3	2	3	2	3	3	3	3	3	4	3	2	3	1	2	3	2	4	2	2	2	3	1
F	2	2	2	2	2	2	2	2	3	2	1	1	2	2	1	1	2	1	1	5	2	1	3	2	1	1	1	1	3	1	1	2	2	2	2	2	2	2	4	2	3	3.63349	1	3	1	1	1	1	1
F	5	5	5	5	5	5	5	5	5	5	2	2	5	5	2	5	5	2	2	3	2	2	2	5	5	2	2	2	5	2	2	5	5	5	5	5	5	2	1	2	2	2	5	5	5	5	2	5	2
M	4	5	3	3	5	5	2	5	1	2	1	1	2	4	5	4	2	2	1	5	5	4	2	2	5	1	3	1	1	1	1	5	3	5	1	2	3	2	1	1	3	2	1	3	1	3	1	1	1
F	5	4	2	4	4	2	1	1	2	1	1	1	1	3	1	1	2	1	1	2	1	1	1	1.78654	3	1	1	1	1	1	1	1	1	1	1	1	4	1	1	1	1	3	1	4	1	4	2	1	1
M	5	5	1	5	1	3	2	2	2	3	1	1	3	5	4	1	2	1	1	1	1	1	1	2	2	1	2	1	1	1	1	3	1	2	1	3	2	1	1	1	3	1	2	5	5	2	2	3	1
M	4	4	3	4	3	4	4	4	4	5	2	4	4	3	3	4	3	4	3	4	3	3	2	2	4	1	4	2	2	1	3	4	2	4	4	4	1	2	2	3	4	4	2	4	4	2	2	2	2
F	2	5	2	5	2	1	2	1	3	1	1	1	3	5	4	2	4	1	1	1	1	1	1	1	2	1	5	1	2	1	1	1	1	1	1	2	1	2	1	1	5	5	2	5	1	4	3	2	3
M	4	4	2	5	2	2	2	1	2	2	1	2	3	5	5	2	2	4	2	5	5	5	3	2	2	1	2	1	2	1	1	2	1	2	2	2	1	1	1	1	4	3	2	5	2	1	2	1	1
M	5	4	3	5	2	4	2	4	2	2	1	1	5	4	3	2	2	4	1	4	3	3	2	1	2	1	5	1	4	4	1	4	2	4	3	3	3	2	1	1	4	1	1	4	2	4	4	2	3
M	3	3	2	3	3	3	2	2	1	1	1	1	1	2	2	2	4	2	2	5	5	3.5	2.5	2	3	1	1	1	1	1	1	2	2	3	1	1	2	2	1	2	2	1	1	1	1	1	1	1	1
M	4	3	2	4	2	2	3	3	2	1	1	1	2	4	3	3	2	2	1	5	5	5	2	2	2	1	1	3	2	1	2	2	2	2	2	2	3	3	1	1	4	1	1	3	1	1	1	1	1
M	3	3	1	4	3	1	1	2	1	1	1	1	2	3	3	1	3	4	1	5	5	3	3	1	3	1	1	1	2	1	1	2	1	2	1	1	2	2	1	1	5	1	1	3	1	1	1	1	2
M	5	5	5	3	3	5	1	3	4	2	1	4	3	3	2.53335	4	2	2	1	5	5	1	2	1	1	1	1	1	3	1	2	4	2	3	3	1	2	1	1	1	4	1	1	5	3	2	2	3	2
M	1	2	1	2	2	1	1	1	1	1	1	2	1	2	3	1	1	1	1	5	4	1	1	1	1	1	1	3	1	1	2	1	1	1	1	1	2	3	1	1	3	1	1	1	1	1	1	1	1
F	2	2	2	2	3	2	1	2	2	2	1	1	2	1	1	1	1	1	2	1	1	1	1	1	2	1	1	1	2	1	1	1	2	3	2	1	1	1	1	1	4	2	1	2	1	1	3	1	2
M	3	4	3	2	3	3	3	3	2	2	2	1	3	3	2.4374	4	4	2	2	5	4	3.94901	3	3	3	1	4	1	2	3	1	2	2	3	2	2	3	2	1	1	4	1	1	3	2	3	2	2	2
F	4	4	3	3.5	3	2	2	3	4	2	1	4	2	3	3	1	1	1	1	5	5	3	1	3	4	1	3	2	5	1	4	1	3	3	5	1	1	3	1	1	1	1	1	4	3	3	1	2	1
F	4	4	4	4	2	4	3	3	4	3	3	3	2	4	1	2	3	2	1	4	3	3	4	4	2	1	3	1	2	2	2	3	3	3	3	2	2	1	1	1	3	3	5	3	2	3	2	2	2
M	3	4	3	3	5	4	2	2	1	3	1	3	2.73969	4	3	1	2	1	2	3	3	2	1	2	4	1	3	1	2	2	2	3	2	2	2	2	2	1	1	1	5	5	1	5	2	1	4	2	4
F	3	4	4	4	4	3	3	3	3	3	1	3	3	3	4	2	2	1	1	3	3	3	1	1	3	1	3	1	2	1	3	3	3	3	3	3	2	1	1	1	4	3	1	4	1	1	1	1	1
M	4	5	5	4	3	5	4	4	3	4	1	3	4	4	3	5	5	1	1	1	1	4	2	1	1	1	5	1	2	1	2	5	4	4	3	5	3	2	1	1	1	1	1	5	3	5	3	1	3
M	3	4	4	5	4	4	3	3	3	2	2	1	3	5	5	3	3	2	2	5	5	5	3	3	3	2	2	2	2	2	2	3	3	3	2	2	3	2	2	1	4	3	2	4	4	4	4	2	4
F	5	5	4	5	1	3	1	5	5	5	1	5	1	1	3	1	5	1	1	3	1	1	1	1	2	1	1	1	5	1	1	1	1	5	1	5	1	1	1	1	4	1	1	5	2.91234	1	1	1	1
F	4	4	4	4	4	5	1	3	2	4	1	1	1	3	3	2	2	3	1	4	4	1	1	1	1	1	3	2	3	1	1	3	1	3	1	1	4	2	1	1	2	1	1	2	1	1	1	3	1
M	1	2	2	2	2	3	1	1	1	3	3	3	4	3	3	2	4	1	1	5	5	3	3	3	2	1	3	2	2	1	1	3	1	2	1	2	3	1	1	3	1	1	2	1	2	3	2	2	1
F	5	5	5	4	1	4	1	4	1	4	1	1	4	5	4	4	5	1	1	1	1	1	1	1	2	1	1	1	1	1	1	1	5	1	4	1	4	1	1	1	1	3	5	5	5	3	1	1	1
M	3	4	2	4	4	3	4	4	4	2	3	4	3	3	2	2	2	2	2	5	5	3	3	3	3	2	2	2	4	2	3	3	3	3	4	2	2	2	2	2	3	2	2	3	3	4	3.82866	2	3.11925
F	5	5	5	5	5	5	3	3	3	4	1	3	5	5	2	4	5	1	1	1	1	1	1	2	2	1	5	1	5	2	2	4	2	3	3	5	3	2	1	1	2	4	3	5	5	2	1	4	1
F	3	4	4	2	3	5	4	5	4	3	1	1	2	2	1.04836	1	2	1	3	2	1	1	1	1	2	1	1	3	3	1	1	5	4	5	3	2	2	1	2	1	3	3	1	4	3	1	1	1	1
M	5	3	3	3	2	3	1	2	3	2	1	3	4	3	2	1	1	3	3	4	4	3	3	3.26144	4	2	1	2	2	2	3	2	1	2	2	1	2	2	2	1	3.4494	3	1	4	2	1	2	1	2
F	4	5	2	4	2	3	3	3	4	1	1	3	1	5	1	1	2	2	1	3	3	1	1	2	2	1	1	1	5	3	4	3	4	3	4	1	2	1	1.03854	1	4	4	1	5	1	2	1	1	1
F	5	5	4	5	2	2	2	2	3	4	2	4	5	4	5	3	1	3	4	5	5	2	2	3	3	1	3	1	4	1	3	2	2	2	2	4	1	2	2	1	5	5	1	5	4	3	1	1	2
M	3	1	1	4	4	1	1	1	1	1	3	4	1	4	3	1	1	2	1	3	3	4	1	1	1	1	3	1	1	1	1	1	1	1	1	1	1	1	1	1	1	1	1	2	1	1	1	1	1
F	5	4	1	3	3	1	1	1	1	1	1	1	4	1	4.43939	1	1	1	3	5	5	5	3	3	1	1	1	1	1	3	1	1	1	1	1	5	3	4	1	1	2	1	1	5	5	1	1	1	1
F	3	3	2	4	1	2	2	3	3	1	1	5	1	4	1	1	1	1	1	4	3	1	1	2	3	1	3	1	4	2	4	1	1	2	2	1	1	2	1	1	2	1	1	2	1	1	1	1	1
F	3	4	2	4	3	4	2	3	2	1	1	4	1	3	2	1	3	1	1	2	1	1	1	4	2	1	1	1	1	1	4	3	2	3	2	1	1	1	1	1	3	1	1	3	1	3	3	1	3
M	3	4	2	4	2	3	3	3	1	1	1	1	2	2	5	2	2	3	1	5	5	5	3	3	3	1	1	1	2	2	2	2	2	3	1	2	4	3	2	2	5	3	1	4	3	1	1	1	1
F	5	5	5	5	5	5	5	5	5	5	1	1	5	3	1	1	5	1	1	1	1	5	3	1	1	1	5	1	2	1	1	1	1	3	1	1	1	1	1	1	2.5	3	1	2	5	1	1	1	1
F	4	4	3	3.5	3	2	2	2	2	1	1	2	1	3	2	3	3	1	1	3	1	1	3	1	4	1	2	1	1	1	1	1	1	1	1	1	2	2	1	1	3	1	1	4	1	1	1	1	1
M	3	3	3	4	4	3	2	3	2	3	2	1	3	3	2	4	4	3	1	3	3	2	1	1	4	1	4	1	2	1	1	2	1	2	1	3	3	2	3	1	4	2	1	3	2	2	3	1	2
M	4	4	4	4	3	1	3	3	1.47543	3	2	3	3	3	3	3	4	2	1	3	3	3	1	1	4	1	3	2	2	1.76546	3	3	3	3	2	2	3	4	2	2	5	1	1	3	1	3	1	1	2
M	5	5	5	3	5	5	5	5	5	5	4	5	4	4	1	2	1	4	1	4	3	1	1	2	2	1	3	1	5	3	5	4	5	5	5	4	3	2	3	1	4	4	4	5	5	3	2	5	2
F	3	3	1	2	1	2	2	3	1	1	1	2	3	2	1	1	4	1	1	1.29511	1	1	1	1	1	1	1	1	1	1	2	2	2	2	1	1	2	2	1	1	2	1	2	2	3	1	1	1	1
M	4	4	3	4	2	3	2	2	2	3	1	1	2	4	1	1	3	2	1	3	2	1	1	1	1	1	1	1	2	1	1	2	1	2	2	2	3	2	1	1	3	1	1	5	4	1	1	2	1
M	3	3	3	3	2	3	2	3	3	1	1	1	2	3	4	4	4	1	1	4	4	2	1	1	2	1	1	1	3	1	1	3	2	3	2	2	3	3	1	1	2	1	1	2	2	2	2	1	1
M	4	4	4	5	5	1	1	1	1	1	1	3	1	1	1	1	1	2	2	5	5	5	2	1	1	1	1	1	2	1	3	1	1	1	1	1	3	2	1	1	4	1	1	4	2	3	3	1	3
M	4	4	3	5	2	3	1	1	1	1	1	3	2	4	3	1	1	1	1	4	4	1	1	1	3	1	3	1	4	1	3	2	1	1	1	2	1	1	1	1	4	2	1	3	1	4	3	1	3
F	4	4	3	3	2	3	2	3	4	2	1	3	4	4	4	5	5	3	5	5	5	4	5	3	5	1	4	4	4	2	3	3	2	3	4	3	3	3	1	5	5	4	2	3	2	4	4	1	4
F	2	3	3	3	2	3	2	3	3	2	1	1	3	3	1	2	3	2	1	4	3	3	1	2	2	1	1	1	2	1	1	2	2	2	2	2	2	2	1	1	4	3	1	2	2	2	2	2	2
F	2	2.5	5	3	1	4	3	3	3	4	5	4	4	3	3	5	5	1	1	1	1	1	1	3	5	1	2.29651	2	5	1	5	5	5	5	3	3	4	3	4	1	5	5	1	5	1	2	2	4	2
M	4	4	5	5	3	5	1	4	1	2	1	1	4	4	5	3	2	3	1	5	5	5	1	1	1	1	1	1	1	1	1	4	1	4	1	3	2	1	1	1	5	2	1	2	3	1	1	1	1
F	5	5	3	5	3	3	1	3	3	5	1	1	3	5	1	4	5	3	1	5	3	1	4	4	5	1	3	1	5	3	1	3	3	3	3	5	1	1	1	1	5	1	1	5	1	1	1	3	1
F	3	4	5	5	3	4	3	4	1	4	3	1	3	3	1.5858	3	3	1	2	1	1	1	3	1	2	1	3	3	2	2	1	3	3	4	1	3	4	4	3	4	3	3	1	5	3	4	4	1	3
M	5	5	3	5	2	5	4	4	3	2	1	4	4	5	3	2	3	2	1	4	3	1	1	3	3	1	3	1	2	1	2	5	5	5	3	2	2	2	1	1	4	2	2	5	5	3	4	4	4
F	5	5	2	5	2	4	1	2	4	1	1	4	2	5	3	2	3	1	1	4	3	1	1	1	3	1	1	1	5	1	5	3	1	1	4	1	4	2	1	1	3	1	1	5	1	1	1	3	1
M	2	2	3	3	3	2	2	3	3	1	2	3	1	2	1.14696	2	3	1	3	2	1	1	1	3	3	1	4	2	3	2	2	2	2	3	3	1	5	3	2	1	4	3	1	4	1	2	2	1	2
F	5	5	5	5	5	5	3	4	2	2	1	1	1	5	4.87642	3	3	2	1	5	5	3	4	2	4	3	4	2	3	1	1	5	3	3	2	1	5	4	1	3	3	4	4	5	5	4	3	2	2
M	2	4	2	5	2	5	1	4	2	1	1	3	1	3	1	1	1	2	2	4.30082	5	1	1	5	4	1	5	1	1	5	4	1	1	2	1	1	3	3	1	1	5	5	1	5	1	1	1	3	1
F	4	4	1	4	3	2	2	2	2	1	1	1	1	3	4.19549	1	1	1	4	5	5	4.24352	4	3	4	1	5	1	3	1	1	3	2	2	2	1	1	1	1	1	5	1	1	4	3	1	1	1	1
M	4	3	2	3	4	4	2	3	2	1	1.5	3	2	2	4	2	2	2	1	5	5	5	4	2	2	1	1	1	3	1	3	3	2	3	2	1	2	1	1	1	3	2	1	2	1	3	4	2	4
M	2	3	2	3	3	2	1	2	2	1	1	3	1	1	2	1	1	1	1	2	2	1	1	3	2	1	2	1	3	1	1	3	2	2	1	1	3	1	1	1	1	1	1	1	1	3	2	1	1
M	4	5	5	5	5	5	3	5	5	4	1	3	5	5	2.72264	1	4	1	1	5	4	3	4	3	3	4	4	5	5	1	1	5	4	3	3	3	5	5	1	2	5	3	1	5	5	1	1	1	1
M	4	4	1	4	2	1	1	1	3	1	1	3	1	4	3	2	3	2	1	4	2	3	1	1	5	1	4	1	1	1	2.5	1	1	1	2.5	1	2	2	1	1	5	4	1	4	1	4	4	1	3
M	3	3	2	3	3	3	3	3	1	2	1	1	3	3	1	5	4	1	1	4.39868	5	3.94621	1	1	1	1	1	3	1	1	1	3.5	3.5	2	1	1	3	5	1	1	5	1	1	3	2	1	1	1	1
F	4	4	4	5	4	4	3	4	2	1	1	1	2	3	4	1	3	1	1	1	1	1	2	4	1	1	1	1	4	3	1	4	3	4	2	2	2	1	1	1	3	1	3	4	4	1	1	1	1
F	3	4	2	4	3	4	2	3	2	1	1	4	1	3	2	1	3	1	1	2	1	1	1	4	2	1	1	1	1	1	4	3	2	3	2	1	1	1	1	1	3	1	1	3	1	3	3	1	3
M	5	5	5	5	3	4	3	3	1	2	1	3	1	4	1	1	1	1	1	4	3	1	1	2	1	1	1	1	3	1	3	2.89572	3	3	2	2	2	1	1	1	5	1	2	5	1	1	1	1	1
M	5	5	4	2	4	4	2	3	3	1	4	3	2	4	4	3	3	2	2	5	5	5	1	2	4	1	3	3	3	1	3	4	2	3	3	1	3	2	1	1	5	4	3	5	5	2	3	4	2
F	4	5	4	5	2	4	2	5	3	2	1	1	2	3	3	2	2	1	2	4	5	5	4	1	1	1	2	2	1	1	1	2	3	3	1	2	3	2	1	1	2	1	2	4	2	1	1	2	1
M	4	3	3	1	3	3	3	4	2	3	1	2	4	1	3	2	2	2	1	3	4	4	3	2	2	1	3	1	2	1	1	1	1	1	1	2	1	1	2	1	4	2	1	3	2	3	4	1	4
M	5	5	2	4	3	1	2	3	1	2	2	2	2	4	4	3	3	1	1	5	4	4	1	1	3	2	1.8375	2	2	1	3	2	2	2	2	2	5	3	3	2	5	4	3	5	3	5	5	1	5
M	2	2	2	2	2	2	2	2	2	2	1	1	2	2	2	2	2	1	1	3	3	3	1	3	1	3	1	2	1	1	1	1	2	2	1	1	3	3	1	1	2	1	1	4	1	1	3	1	2
M	4	5	4	3	3	5	1	2	1	5	1	2	3	3	5	3	3	3	2	5	5	5	5	3	1	1	1	1	2	2	2	4	4	4	2	5	4	3	1	2	5	3	2	5	2	2	2	1	1
M	4	4	4	4	2	5	2	3	4	3	2	3	3	4	3	1	3	1	1	3	2	3	1	4	4	3	4	1	3	1	3	4	2	4	4	3	1	1	1	1	2	2	1	4	3	3	3	3	3
M	3	3	2	3	4	3	3	3	2	2	4	3	2	1	1	1	1	1	1	2	1	1	1	1	3	1	1	3	3	1	3	1	2	2	2	2	3	2	4	5	5	5	1	5	2	5	5	1	5
M	4	4	5	4	2	5	4	5	2	3	1	5	3	4	5	1	4	1	1	3	3	1	1	2	2	1	4	3	1	2	5	5	3	5	1	1	4	4	1	1	2	1	1	5	5	1	1	3	1
M	5	4	4	4	5	5	3	4	3	2	1	1	3	4	3	2	3	1	1	4	4	1	1	1	3	1	5	1	4	1	1	1	1	1	1	1	1	1	1	1	3	2	2	4	4	3	3	3	3
M	3	3	2	3	2	3	3	3	1	1	1	2	2	2	3	2	2	1	1	3	2	1	1	1	2	1	1	1	2	1	1	2	1	2	1	1	2	2	1	2	4	3	1	2	2	3	3	1	3
M	5	4	4	5	4	4	3	3	4	4	2	2	5	5	4	2	2	2	2	5	5	5	2	3	5	1	2	1	4	4	2	4	3	3	4	4	1	1	1	1	4	4	3	5	4	1	1	3	1
F	4	4	5	4	3	5	3	2	5	5	1	4	2	3	5	1	4	4	1	1	5	2	3	3	3	1	1	3	5	1	4	3	3	1	5	3	3	4	1	1	4	1	2	4	4	1	1	1	1
F	5	5	5	5	5	5	4	5	5	5	2	2	4	5	4	1	1	3	2	4	3	2	3	4	5	1	3	1	5	5	4	5	4	5	5	5	5	5	2	1	5	4	2	5	3	1	1	4	1
M	4	4	3	5	2	5	3	3	3	3	2	3	2	3	5	4	1	3	3	5	5	5	1	1	4	1	1	1	4	4	1	3	3	3	4	2	4	4	4	5	5	5	1	4	4	2	2	2	2
M	4	4	4	4	1	5	1	4	1	4	1	1	4	5	5	1	1	5	1	5	5	3	3	1	4	1	1	1	1	1	1	1	1	3	1	4	3	2	1	1	4	1	1	4	1	4	3	1	4
M	3	3	2	5	2	2	1	2	2	1	1	1	3	2	2	3	3	2	1	4	2	2	2	2	2	1	1	1	2	1	1	2	1	2	2	1	2	2	1	1	3	2	1	1	1	1	1	2	1
M	4	4	4	4	2	5	3	2	2	1	1	4	3	4	1	1	1	1	3	1	1	1	1	2	5	1	1	1	1	1	3	3	2	2	1	1	1	1	1	1	5	1	1	5	5	1	1	1	1
F	4	4	4	3	4	5	3	4	3	3	1	3	3	3	3.09325	2	3	1	1	3	3	1	1	1	1	1	1	1	2	1	2	4	2	4	2	3	2	1	1	1	5	1	1	4	3	1	1	1	1
M	4	5	3	5	3	5	1	2	2	2	1	1	3	5	3	2	3	3	1	3	3	1	1	1	3	1	3	1	3	1	1	3	1	2	2	1	4	2	1	1	1	2	1	5	3	3	3	2	2
F	4	4	2	5	2	3	3	3	1	1	1	1	4	4	3	2	2	2	1	4	3	3	1	1	2	1	1	1	1	1	1	1	2	2	1	4	1	1	1	1	1	2	1	4	3	5	4	2	4
F	3	4	2	3	4	3	2	2	4	2	2	1	3	4	1	3	2	1	3	1	1	1	1	1	3	1	4	1	4	3	1	1	1	2	3	1	2	1	1	1	5	5	1	1	1	4	2	1	1
F	3	3	2	3	2	3	2	3	2	3	1	2	4	3	3	2	3	1	1	3	2	1	1	2	2	1	1	2	1	1	2	4	1	3	2	2	3	1	1	1	2	1	1	3	2	1	1	1	3
F	2	4	4	4	1	2	2	2	3	2	2	2	2	3	1	1	3	3	1	4	3	3	1	3	3	1	4	3	3	1	1	2	1	1	1	1	3	2	1	1	4	3	1	3	3	2	2	3	1
M	4	3	2	2	4	2	1	1	1	1	1	3	1	4	4	2	2	1	1	4	4	4	3	1	1	1	1	1	3	1	1	1	1	1	1	1	3	1	1	1	3	1	1	3	1	5	3	1	1
F	5	5	5	5	2	5	3	5	3	3	1	3	5	5	3.50716	1	1	3	1	4	4	1.57783	1	3	5	1	1	1	5	1	5	3	1	1	1	3	3	2	1	1	2	1	4	5	5	1	1	1	1
F	4	4	2	2	3	2	2	2	3	1	1	1	2	2	4	1	2	1	1	5	5	1	3	2	4	1	2	1	2	1	1	2	2	2	2	2	2	2	1	1	4	4	1	2	1	4	2	2	2
F	3	4	2	4	2	4	1	4	1	1	1	1	3	4	4	1	1	1	1	4	4	3	4	4	3	2	3	1	1	1	1	3	1	3	1	2	4	3	1	4	4	1	1	3	1	1	3	1	3
F	4	5	3	5	2	3	1	1	4	1	1	1	3	5	1	1	1	1	1	3	1	1	1	1	3	1	2	1	5	1	1	1	1	1	5	1	1	1	1	1	4	2	2	5	2	1	1	1	3
F	3.72751	5	5	5	4	3	3	3	3	1	1	1	2	4	4	2	3	2	1	3	3	1	3	1	1	1	1	1	4	1	1	3	3	2	3	1.5	3	3	1	1	1	1	1	3	4	4	2	2	2
M	2	4	2	4.5	3	3	2	3	3	2	1	3	2	4	4	2	4	2.5	1	4.5	4	2	3	1	2	1	4	1	2	1	3	3	2	2	1	1	2	2	1	1	3	3	1	4	2	2	2	2	2
F	4	4	4	5	3	3	3	3	2	4	1	1	4	4	2	1	1	1	2	1	1	1	1	3	3	1	1	1	1	1	1	1	3	3	1	4	1	1	1	1	5	3	1	5	3	1	1	1	1
F	1	1	1	1	2	1	1	1	2	1	1	1	1	1	1	1	1	1	1	2	3	1	1	1	1	1	1	1	1	1	1	1	1	1	1	1	3	2	1	1	1	1	1	1	1	1	1	1	1
M	3	3	2	1	2	4	3	2	1	1	1	1	1	1	1	1	1	1	1	5	3	3	1	1	4	1	1	1	1	1	1	1	1	1	1	1	2	1	1	1	4	1	1	1	1	4	3	3	3
M	4	5	4	5	2	5	1	2	4	3	1	4	4	5	5	1	1	2	1	5	5	4	4	2	5	2	1	3	3	1	4	4	1	3	2	4	4	4	4	4	4	1	3	4	4	5	1	2	1
F	3	3	4	4	2	4	4	4	2	2	1	1	2	3	2	5	3	1	1	4	3	1	2	2	2	2	3	4	2	1	1	2	3	3	1	2	4	3	1	1	5	5	2	3	1	1	1	1	1
M	5	5	3	4	3	3	2	3	2	1	1	1	1	1	3	2	2	3	1	5	5	5	4	3	4	1	1	3	3	1	1	5	3	3	3	1	5	4	3	4	4	4	1	5	1	1	2	3	1
M	4	4	2	2	2	3	2	2	2	2	1	1	5	3	5	4	5	3	2	5	5	2	1	2	3	1	3	1	1	1	1	4	2	4	1	4	5	4	1	1	3	1	1	4	5	1	1	1	2
F	2	3	3	3	3	5	3	3	1	1	2	3	3	3	2	3	2	1	1	2	1	1	2	3	5	1	3	3	2	1	1	4	3	4	1	1	5	5	3	1	3	3	1	3	2	5	3	1	3
M	2	3	2	3	1	2	3	4	5	5	2	1	5	2	5	5	2	5	1	5	5	3	3	3	5	4	1	3	5	1	1	1	3	3	5	5	4	5	3	1	1	1	1	3	1	1	1	3	1
M	5	5	4	2	2	2	2	2	2	1	1	2	2	2	2	5	5	1	1	2	1	3	2	1	1	2	3	1	1	1	2	2	2	2	1	1	2	2	1	1	3	1	1	4	3	1	1	1	1
M	4	4	1	4	1	1	1	1	1	1	1	1	5	3	5	1	5	1	1	5	5	5	1	1	4	3	3	1	1	1	1	5	1	5	1	5	1	1	1	1	5	1	1	3	1	1	1	1	1
F	5	5	5	4	5	3	3	2	1	1	2	5	1	2	4.03752	3	4	1	1	2	2	2	1	1	4	1	1	1	2	1	1	1	2	1	1	1	3	1	2	1	3.29578	4	3	4	4	5	3	1	2
F	4	4	3	4	3	3	2	3	3	3	1.3962	2.17691	3	3.6276	1.91903	3	3	3	1	3.24446	4.13067	3.95036	3	3	3.93793	1	4	2	3.5	3	3	3	2	3	3	2	2	2	2	2	4	3	1	4	3	3	3	3	3
F	3	3	3	2	2	3	2	3	3	2	1	1	2	4	4	1	1	1	1	4	4	4	1	1	1	1	3	1	1	1	1	1	2	2	1	1	1	1	1	1	3	3	2	1	1	1	1	1	1
F	4	4	5	4	5	5	5	5	4	5	1	2	5	4	1	1	5	3	1	1	3	3	3	3	1	1	1	3	4	2	2	5	5	5	4	5	5	5	3	5	4	3	3	3	1	5	3	5	4
M	3	3	2	3	4	3	2	2	3	2	1	3	3	3	5	3	2	3	2	5	5	3	3	2	4	1	4	2	4	2	3	3	2	2	3	2	3	2	2	1	3	1	1	3	2	3	2	3	2
M	4	5	2	5	3	4	3	5	3	3	1	1	4	5	5	5	5	1	3	5	5	5	1	1	3	1	3	1	3	1	1	4	3	4	3	4	4	1	2	1	5	4	1	4	2	1	1	3	1
M	4	5	3	5	5	4	1	1	1	1	1	1	5	4	2	1	1	4	1	5	5	5	1	1	4	1	1	1	1	1	1	4	1	2	1	5	1	1	1	1	2	2	1	2	1	3	1	1	1
F	3	4	2	3	2	2	3	3	2	1	1	3	1	3	5	1	1	3	1	5	5	2	2	1	3	1	3	1	3	1	2	3	3	3	2	1	1	1	1	1	3	1	1	4	2	1	1	1	1
M	4	4	5	5	3	4	3	4	3.36139	4	3	2	4	3	1	4	4	2	3	4	3	2	4	3	4	1	3	2	4	2	1	3	4	4	4	4	3	3	2	1	3	3	3	4	5	5	3	2	3
F	4	4	4.5	5	2	5	4	4	2	5	2	3	5	5	3	4	4	3	1	4	4	4	5	2	5	1	3	1	1	1	2	4	3	2	1	4	4	1	1	1	5	3	1	4	1	1	2	1	3
M	3	2	2	3	2	4	3	2	1	1	1	1	2	1	2	3	2	1	1	2	1	1	1	1	3	1	3	2	2	1	1	3	2	2	2	1	3	2	1	2	3	3.5	1	2	1	2	3	1	2
M	4	4	3	4	2	4	4	3	2	2	1	1	4	3	3	1	2	1	1	4	5	5	1	2	5	1	1	1	2	1	1	3	2	3	2	1	4	2	1	1	3	4	1	4	3	5	5	1	5
M	3	3	1	2	2	2	2	2	1	1	1	1	3	3	5	1	1	3	2	5	5	3	1	1	3	1	5	1	3	1	1	3	3	1	1	1	2	2	1	1	2	1	1	1	1	3	1	1	1
M	4	5	4	5	4	4	3	4	4	4	2	4	4	4	4.25326	3	4	1	1	2	1	1	1	1	1	1	5	2	2	1	3	4	4	4	4	4	3	3	1	2	4	4	1	5	5	5	5	2	5
M	4	4	5	4	3	3	2	2	2	2	1	3	1	2	3	2	2	2	1	5	5	4	3	3	3	1	4	1	1	1	2	1	1	1	1	1	2	1	1	1	4	1	1	3	1	2	2	1	1
M	4	4	3	4	1	4	1	2	1	1	1	3	3	3	1	1	2	1	1	3	2	1	1	1	1	1	1	1	1	1	1	2.30117	1	1	1	1	2.51034	1	1	1	2	1	1	4	1.11343	1	1	1	1
F	5	5	2	4	2	2	2	2	3	3	1	3	2.67873	4	1	3	4	1	1	1	1	1	1	1	1	1	1	1	4	1	3	2	2	2	3	3	2	1	1	1	1.5941	1	1	4	4	1	1	1	1
F	4	4	3	4	2	4	3	4	3	3	2	2	4	3	4	2	3	2	2	4	4	3	1	1	2	1	3	1	2	1	1	4	3	4	2	3	4	2	1	1	2	1	3	3	3	1	1	1	1
M	5	5	5	4.5	3	5	4	4	2	3	3	5	3	4	5	5	5	5	2	5	4	5	2	2	3	1	4	1	1	2	3	5	4	4	2	3	1	1	3	2	4	5	2	5	3	4	2	2	2
F	3	3	2	3	2	1	2	1	1	1	1	1	1	2	4	2	2	1	1	5	5	5	2	1	2	1	2	1	1	1	1	2	1	2	1	1	3	2	1	1	5	4	1	5	1	3	3	1	3
F	5	4	3	5	1	3	3	3	3	3	1	1	3	3	1	1	1	1	1	1.14376	1	1	1	1	2	1	1	1	2	1	1	3	3	3	3	3	3	2	1	1	1	1	2	2	1	2	1	1	2
M	1	1	1	1	2	1	2	2	1	1	1	1	1	2	3	1	1	1	1	4	4	3	3	2	3	2	3	1	1	1	1	1	2	2	1	1	4	3	1	1	2	1	1	3	1	2	1	1	2
F	4	5	3	5	2	3	1	1	5	2	1	5	2	5	1	5	5	1	1	2	1	1	4	3	2	1	3	2	5	3	5	2	1	1	5	2	3	1	1	2	4	3	2	4	3	1	1	2	1
M	1	3	4	5	3	5	4	4	2	5	1	3	3	4	4	2	2	1	1	5	5	4	1	1	1	1	3	2	2	1	2	5	5	5	2	1	4	3	1	3	5	5	1	5	3	2	2.94098	1	1
F	4	2	1	1	4	3	2	3	1	1	1	1	1	1	1	1	1	1	1	4	3	1	1	1	4	1	5	1	1	1	1	1	1	1	1	1	3	1	3	4	4	3	1	4	1	1	1	1	1
F	4	3	3	1	4	4	1	2	2.61155	1	1	2	1	2	1	1	2	2	1	3	1	1	1	3	2	1	4	1	3	1	3	2	1	3	3	1	1	2	1	1	4	2	1	3	1	5	5	5	5
M	2	3	2	3	3	3	1	2	2	1	1	1	1	2	2	2	2	2	1	3	2	1	1	2	2	1	2	1	4	1	1	2	1	2	2	1	1	1	1	1	3	1	1	1	1	2	2	1	2
F	2	3	1	5	3	3	3	4	2	1	1	1	2	4	2.62844	2	2	3	1	3	2	1	1	1	3	1	1	3	2	1	1	4	3	4	2	1	3	4	1	3	4	1	1	4	2	1	1	2	1
M	5	5	1	5	2	3	2	3	2	2	2	3	2	5	5	2	2	3	2	5	5	3	1	1	4	1	1	1	1	1	2	2	2	2	1	1	3	3	1	1	4	1	1	3	2	1	1	1	1
F	4	4	4	4	2	4	3	3	3	3	2	4	4	4	1	2	4	2	1	5	5	3	3	3	4	2	3	3	2	2	4	4	2	4	2	2	4	4	2	1	4	1	1	5	3	2	2	2	2
F	3	3	1	3	3	1	1	1	3	1	1	4	1	3	5	1	1	1	1	5	5	2	2	1	5	1	1	1	1	1	5	1	1	1	1	1	2	1	1	1	3	3	1	2	1	4	4	2	3
F	4	4	2	5	2	4	3	4	2	4	1	2	4	4	4	1	1	2	1	5	4	3	2	1	3	1	1	1	1	1	1	2	2	2	2	2	2	2	2	1	3	1	1	4	4	1	1	1	1
F	1	1	1	1	1	1	2	2	2	1	1	3	1	1	3.28901	5	5	1	2	5	5	3	3	1	5	1	1	1	2	1	2	1	1	1	2	1	3	1	1	1	5	1	1	1	1	1	1	1	1
M	5	4	4	5	3	5	4	5	4	4	1	5	5	5	5	1	2	2	5	4	5	1	1	4	4	1	1	2	5	1	5	5	4	4	3	5	4	4	2	1	5	1	3	3	3	1.39915	3	3	3
M	3	2	3	2	5	2	2	3	1	1	1	1	2	2	4	2	2	3	1	5	5	3	1	1	1	1	1	2	1	1	1	1	1	1	1	1	1	2	2	1	1	2	1	1	2	2	2	2	2
F	3	3	2	2	2	1	1	2	1	1	1	1	1	2	2	2	2	2	1	2	1	3	3	1	1	1	1	1	1	1	1	2	2	2	1	1	3	3	1	1	2	1	2	1	1	2	1	1	1
M	4	5	3	3	2	5	4	5	3	5	2	3	5	5	3	2	3	3	3	3	4	1	2	3	3	1	3	1	2	1	2	4	4	4	2	4	2	2	1	2	2	3	3	5	4	5	3	1	4
F	2	2	2	2	3	1	2	1	4	2	3	1	2	3	4.15441	2	2	1	1	4	4	1	1	1	1	1	5	1	4	1	1	1	2	1	4	2	2	2	2	1	4	4	1	4	1	2	2	1	1
M	3	3	2	2	3	2	1.5	2	1	1	1	1	2	2	3	2	2	1	1	4	4	4	4	1	1	1	1	1	1	1	1	2	1	2	1	1	3	2	1	1	2	1	1	3	1	2	1	1	1
M	5	5	5	4	4	5	5	4	4	4	3	3	3	3	5	2	3	2	2	4	5	1	1	2	3	1	3	1	3	2	2	5	5	5	5	3	4	5	3	1	3	1	3	3	3	2	1	3	2
F	3	3	1	4	3	5	1	3	3.33685	1	1	4	2	2	4	2	2	1	2	5	5	3	2	3	3	1	1	1	4	2	4	3	1	3	1.87472	1	3	2	1	1	4	3.14133	1	3	1	2	2	2	2
F	4	4	3	5	4	2	2	2	5	1	1	1	1	3	4	2	3	1	1	1	1	1	3	3	3	2	1	1.47367	4	3	1	1	1	1	4	1	3	1	1	1	1	1	1	3	3	1	1	1	1
F	4	4	2	4	3	4	2	3	3	2	1	1	2	4	3	2	2	1	1	3	2	1	3	2	3	3	3	4	2	1	1	4	2	3	2	1	3	4	1	1	3	1	1	4	2	2	2	2	2
M	4	4	3	3	5	3	1	2	2	3	1	2	3	2.33701	3	3	3	2	1	5	3	2	1	3	2	1	5	1	1	2	2	2	1	2	1	2	2	1	1	1	4	4	2	4	3	3	2	1	2
F	4	4	4	4	3	3	2	2	3	4	1	5	4	5	5	2	2	1	2	3	3	1	1	2	3	1	2	1	3	1	5	2	2	2	3	3	3	2	1	1	4	3	2	3	2	4	3	3	3
F	4	4	1	3	1	1	2	2	2	1	1	1	2	2	1	3	3	1	1	1	1	1	1	1	1	1	1	1	1	1	1	1	1	1	1	1	1	1	1	1	2	2	1	4	1.9663	3	2	1	2
M	2	2	1	3	2	2	1	2	1	1	1	1	2	2	2	2	2	1	1	2	2	1.5	3	1	1	1	1	2	1	1	1	2	1	2	1	2	2	1	1	1	1	1	1	1	2	3	2	1	1
F	5	5	3	5	2	3	4	3	2	2	1	1	4	5	1.72265	3	2	2	1	2	2.63191	1.49015	1	1	2	1	1	1	3	1	1	3	2	3	1	3	5	3	1	1	5	1	1	5	3	1	1	1	1
M	3	4	1	5	4	5	3	5	3	1	1	2	1	5	5	1	1	1	1	5	5	5	5	1	1	1	1	1	5	1	1	3	1	5	3	1	1	1	1	1	5	1	1	5	1	1	1	1	1
F	4	4	3	3	3	3	4	3	4	3	1	4	2	2	3	3	5	4	1	5	5	3	4	3	3	1	4	2	4	2	4	3	4	3	3	3	3	3	1	1	4	1	2	4	2	3	3	2	3
M	3	3	5	5	5	4	4	5	2	3	2	2	3	5	3	3	5	1	1	3	2	1	1	3	5	1	3	5	2	1	1	4	2	3	1	2	2	4	1	2	2	1	1	5	3	1	1	2	1
M	3	3	2	4	2	3	2	2	2	2	1	1	4	4	2.38533	1	4	2	2	2.17186	3	1	1	2	4	1	1	4	1	1	1	2	2	2	1	3	3	4	1	1	2	1	2	3	1	1	1	1	2
M	3	3	4	5	5	5	4	5	5	3	3	5	5	4	4	5	3	1	2	5	3	1	1	1	3	3	1	3	3	1	5	4	5	5	3	3	3	3	3	2	4	1	1	5	2	1	2	1	1
M	4	4	4	4	3	3	4	5	5	3	1	4	3	4	5	2	2	4	1	2	2	1	1	3	4	1	1	5	5	4	4	4	5	5	4	3	4	5	3	3	3	3	3	5	3	1	1	1	1
M	4	4	3	3	4	4	3	3	3	3	3	2	3	3	3	1	3	3	2	3	3	2	3	3	3	2	3	2	3	2	2	3	2	3	3	2	4	3	2	2	3	3	2	3	2	4	2.51729	3	2
M	4	4	3	4	2	5	4	3	3	3	1	1	2	5	4	5	5	4	1	3	3	3	3	3	4	1	5	1	5	5	3	4	4	3	3	2	4	2	1	1	4	5	1	3	2	3	1	5	1
M	3	3	2	2	2	4	3	4	3	2	1	3	2	4	4	2	3	2	2	4	4	2	2	3	4	1	2	2	3	2	3	3	2	3	3	2	2	3	1	2	2	1	2	2	1	3	3	4	2
M	5	5	5	5	5	5	5	5	5	5	4	5	5	5	5	5	5	4	4	1	1	1	3	4	5	1	3	5	4	3	5	5	5	5	5	5	5	5	3	2	2	1	5	5	5	1	1	5	1
M	1	1	1	1	1	3	3	3	3	1	1	1	1	3	4	1	1	3	3	4	4	1	1	3	3	1	5	3	3	2	1	1	3	3	2	2	3	3	1	1	3	2	1	3	2	3	3	2	2
M	4	5	5	5	5	5	4	5	4	5	1	5	5	5	4	4	1	1	1	1	1	1	2	1	2	1	1	5	1	1	3	5	5	5	1	4	5	5	1	2	4	3	3	5	3	1	1	3	1
M	5	5	5	5	5	5	5	5	5	5	3	5	5	5	1	5	5	2	5	2	5	2	2	4	5	1	1	3	3	2	4	5	5	5	5	5	5	5	3	2	5	5	4	5	5	1	1	3	1
M	3	3	4	3	3	4	2	3	4	4	2	3	3	4	3	2	3	1	1	3	2	1	3	3	2	1	1	3	4	2	2	3	2	3	4	2	2	2	1	2	2	2	2	4	4	3	2	2	1
M	4	4	3	5	3	4	4	5	3	4	1	5	4	4	4	4	4	1	4	3	3	3	2	4	5	3	5	4	4	2	5	4	4	4	4	5	5	5	3	3	4	4	1	5	4	3	2	1	1
M	4	5	3	4	5	5	4	5	3	3	3	4	4	5	2	5	5	4	2	2	2	2	3	4	5	2	2	3	3	4	4	5	3	4	3	3	4	4	3	2	5	4	3	4	3	2	2	3	2
M	4	4	4	4	4	4	4	4	3	4	3	3	4	4	1	4	4	4	1	3	4	3	3	4	1	1	1	1	4	1	3	4	4	4	3	3	3	2	2	1	4	3	3	4	5	5	5	3	3
M	4	4	4	4	3	3	2	3	5	5	2	5	2	5	1	4	4	5	5	3	3	1	4	2	2	1	2	4	5	4	5	4	5	5	5	5	4	3	2	4	1	5	5	5	5	1	5	2.85761	1
M	5	5	5	5	5	5	5	5	5	5	1	4	5	5	1	4	4	1	3	2	1	1	1	2	2	1	1	2	1	2	2	4	5	5	2	4	3	3	1	1	4	1	5	5	4	4	4	2	5
M	5	5	5	5	3	4	4	4	3	5	4	5	5	5	5	4	5	5	2	5	5	5	5	4	5	2	5	5	4	5	3	5	5	5	3	3	5	5	4	5	5	5	5	5	2	1	2	3	1
M	5	4	5	3	4	5	5	5	4	4	2	4	4	4	5	2	3	2	1	5	2	1	4	3.1622	3	1	3	3	4	1	4	4	4	4	3	4.16372	4	3	2	1.55691	4	3.06184	2	5	5	2	2	3	1
M	4	4	4	4	4	5	4	4	4	5	1	5	5	4	3	4	4	3	1	3	3	1	1	3	2	1	1	2	4	2	3	2	1	2	2	2	1	1	1	1	1	3	3	4	2	1	1	4	1
M	4	4	3	5	4.23314	5	5	5	5	5	3.19666	5	5	5	5	5	5	5	3	5	5	3	5	5	5	1	1	5	5	5	5	5	5	5	5	5	5	5	3	5	4	4	5	5	4	1	2	5	1
M	3	3	4	4	5	5	3	4	3	4	1	3	5	3	4	4	4	3	1	5	5	5	3	4	4	3	1	3	1	3	1	3	4	4	3	3	3	3	1	4	3	1	2	4	3	1	1	1	1
M	3	4	2	5	5	2	2	2	2	2	2	4	3	5	5	1	1	2	4	5	5	5	2	2.10617	1	1	2	1	1	1	2	2	1	1	1	1	2	2	1	1	2.74797	2	1	5	5	3	3	1	2
M	4	4	3	4	3	5	4	4	2	3	1	3	3	4	1	2	3	3	2	5	5	1	1	1	3	1	1	3	2	1	3	4	3	4	2	2	2	3	1	1	2	1	2	4	3	3	2	1	2
M	5	5	4	4	4	5	4	4	5	4	2	4	4	4	4	5	5	3	1	1	1	3	3	3	4	1	4	3	5	2	5	4	4	4	4	3	4	4	2	4	4	4	3	4	4	3	2	1	1
M	3	3	3	4	4	4	5	4	4	4	1	2	2	4	2	3	3	1	1	3	3	1	2	4	3	2	4	1.90751	3	2	2	4	4	4	4	3	2	4	2	3	4	1	1	2	2	2	1	2	1
M	4	4	4	5	5	4	4	3	3	4	2	4	5	5	5	1	3	2	1	3	3	2	2	3	5	1	3	3	3	1	3	4	3	3	2	4	3	3	1	3	3	2	3	3	1	2	1	2	1
M	4	4	4	4	4	4	4	4	4	4	2	3	4	4	4	4	4	4	4	2	3	3	3	3	3	2	3	3	3	3	3	4	4	4	3	4	4	4	2	4	4	2	2	4	4	4	3	4	3
M	3	3	3	3	2	3	2	2	2	3	1	1	1	1	1	2	2	1	2	4	4	1	1	1	1	1	1	2	1	1	1	1	1	1	1	1	4	2	1	1	2	1	1	2	1	1	1	1	1
M	3	3	4	5	4	4	4	4	4	3	2	3	3	4	3	4	1	1	3	4	3	3	3	4	1.81018	3	3	4	4	3	4	4	4	3	4	3	4	3	3	3	3	3	3	3	1	1	4	2.29925	1
M	4	4	3	4	3	4	3	4	4	4	2	3	2	4	4	2	4	3	2	3	3	1	2	3	5	3	3	3	2	2	2	4	4	4	4	2	4	4	2	2	3	2	2	4	3	4	2	2	2
M	3	4	3	5	4	3	1	3	3	1	3	1	3	3	4	4	3	3	5	5	1	1	1	3	3	1	1	1	3	1	3	3	1	3	4	1	3	2	1	1	1	1	1	2	1	1	1	1	3
M	4	4	5	5	5	5	3	4	2	5	1	1	4	4	4	4	4	1	2	3	1	1	4	1	5	1	1	4	1	1	1	4	4	4	2	4	5	5	1	2	4	4	1	5	3	1	1	1	1
M	3	4	3	4	2	3	3	3	4	3	2	3	4	4	4	4	2	1	1	5	5	5	5	4	2	2	3	3	4	3	3	3	4	3	3	3	5	4	3	3	5	3	2	5	2	1	1	3	1
M	5	5	5	5	5	5	4	5	4	4	4	3	5	5	5	5	5	3	3	5	5	5	4	4	4	3	3	3	3	3	3	4	5	5	3	3	4	4	3	2	3	1	4	4	4	1	2	3	1
F	3	3	2	4	3	2	1	1	2	1	1	3	2	3	1	1	1	1	1	2	1	1	1	2	3	1	1	1	1	1	2	2	1	1	1	1	1	1	1	1	1	1	1	1	1	3	2	1	1
F	5	3	1	3	2	3	1	1	1	1	4	1	4	3	3	1	4	1	1	1	1	1	1	1	1	1	5	1	1	1	1	1	1	1	1	1	2	3	1	1	5	5	1	3	1	3	3	1	3
M	2	2	3	3	2	5	1	3	3	1	1	4	1	3	3	1	4	1	1	3	3	3	1	1	4	1	5	1	1	1	3	1	1	1	1	1	1	1	1	1	3	1	1	1	1	1	1	1	3
F	3	3	3	3	2	3	3	3	4	2	2	5	2	3	1	2	3	2	2	3	1	1	1	2	2	1	1	1	2	2	2	2	3	3	3	2	4	2	2	2	3	2	2	2	2	2	2	2	3
F	4	4	3	4	2	3	2	3	4	3	1	4	4	4	3	2	3	1	1	1	1	1	1	3	2	1	4	1	3	4	3	3	2	3	3	3	3	2	3	1	4	3	1	4	3	2	2	1	2
F	4	5	3	4	4	2	1	1	1	1	1	5	1	5	2.08633	1	1	1	1	3	3	3	1	1	2	1	1	1	3	1	5	1	1	1	1	1	1	1	1	1	5	1	1	3	1	1	1	1	1
F	4	4	3	5	2	2	2	2	2	2	1	3	2	4	4	3	3	1	1	1	1	1	1	1	2	1	1	1	3	1	3	2	2	2	2	2	1	1	1	1	4	3	3	4	4	1	1	1	1
F	3	4	3	4	2	4	1	3	3	2	3	3	2	4	1	3	1	1	1	1	1	1	3	4	1	1	5	1	4	1	1	2	1	2	2	1	4	3	3	1	3	4	1	2	1	3	1	3	1
M	3	3	4	3	3	5	2	2	4	1	1	5	1	3	2	3	3	3	1	2	1	1	3	2	3	1	3	1	4	2	5	3	1	2	3	1	3	3	1	1	3	1	1	3	3	3	3	1	1
M	5	5	5	5	2	5	4	4	5	3	2	2	3	5	2	5	5	2	2	2	3	2	2	2	3	1	1	1	2	2	2	5	4	4	5	3	1	1	2	1	5	4	2	5	5	2	3	2	2
F	4	5	5	5	2	4	2	3	3	3	1	2	2	5	1	4	4	1	2	1	1	3	2	2	2	1	4	4	4	2	3	4	2	3	3	3	5	4	2	1	4	5	3	4	4	1	1	2	1
F	1	3	4	2	2	3	2	2	2	1	1	3	3	3	2	2	2	1	2	2	2	1	1	1	2	1	3	1	1	1	2	1	1	1	1	1	3	2	1	1	3	3	1	2	3	3	3	1	3
F	4	4	4	4	1	3	2	2	3	3	1	1	3	4	1.32691	1	1	1	3	3	1	1	2	3	1	1	1	3	4	1	1	4	2	4	3	3	5	5	1	3	2	4	4	4	3	1	1	3	1
M	1	1	1	1	5	1	1	1	1	1	1	1	1	1	1	1	1	1	1	4	1	1	1	1	4	1	1	1	1	1	1	1	1	1	1	1	3	1	1	1	5	5	1	5	1	5	5	1	3
F	2	2	2	4	2	2	1	3	1	1	1	1	1	2	1	1	2	1	3	2	1	1	1	1	2	2	1	1	1	1	1	2	1	2	1	1	1	2	1	2	4	3	1	1	1	3	1	1	2
F	3	4	3	3	2	4	2	2	3	2	2	3	4	4	4	3	3	1	2	4	4	1	1	3	3	1	3	1	4	1	3	3	2	2	1	1	1	1	1	1	3	4	1	4	4	2	2	3	1
M	5	5	2	2	2	1	1	1	3	1	1	1	1	2	2	1	3	3	1	3	1	2	3	2	4	1	1	1	3	3	1	1	1	1	3	1	1	1	1	1	4	4	1	4	1	1	1	2	1
F	3	3	3	4	2	2	1	2	1	3	1	1	3	4	2	3	4	1	1	3	1	1	1	2	2	1	1	1	1	1	1	1	1	1	1	1	5	2	1	1	4	4	1	1	1	2	2	3	1
F	4	4	3	5	3	3	2	3	3	3	1	3	3	3	3	3	4	1	3	2	1	1	1	3	3	1	3	1	1	1	3	2	2	3	2	2	3	2	2	1	3	5	1	4	4	3	1	3	1
F	3	3	4	3	3	4	2	2	3	2	3	2	3	4	4	1	1	2	1	5	3	1	1	1	3	1	1	1	4	3	2	2	2	2	3	1	4	4	2	1	3	3	1	3	3	1	1	1	1
F	4	5	4	3	4	5	2	5	2	3	1	3	2	3	4	4	1	1	1	1	1	1	1	1	1	1	4	1	1	1	3	5	2	4	1	1	5	2	4	1	5	5	1	5	5	5	2	1	3
F	4	2	2	2	4	3	3	2	5	1	3	3	1	3	4	2	2	1	1	1	1	1	1	2	3	4	5	1	3	1	2	1	1	1	4	1	2	2	5	2	5	4	1	3	1	4	2	3	2
F	5	5	5	4	4	3	1	2	4	4	1	3	4	4	2	2	2	3	2	2	1	1	1	2	4	1	2	1	5	1	3	2	1	2	4	4	5	4	1	1	5	5	1	5	3	2	3	3	3
F	4	2	2	2	2	2	2	2	2	1	1	5	2	2	2	1	4	3	1	1	1	1	1	1	2	1	2	3	3	1	3	2	2	2	2	2	3	3	3	3	3	4	1	5	1	4	4	2	2
F	5	5	5	5	2	5	2	4	2	4	1	4	3	5	3	1	5	3	1	4	3	2	3	4	2	1	5	4	3	1	4	5	3	3	2	2	5	2	4	5	1	5	4	5	3	4	2	1	1
F	2	3	2	5	1	2	1	2	1	1	1	1	2	3	1	1	3	2	1	2	1	1	2	2	2	1	2	1	5	1	1	3	1	2	1	1	2	1	1	1	5	4	1	3	1	1	1	3	1
F	1	2	4	3	2	4	1	3	3	1	1	1	1	2	1	2	1	1	2	1	1	1	1	3	2	1	4	1	3	3	1	4	1	2	3	1	2	2	2	1	1	3	1	2	2	5	3	3	2
F	1	4	4	3	1	3	1	1	1	3	1	5	3	3	1	1	1	1	1	1	1	1	1	1	5	1	1	1	5	2	3	3	1	1	1	1	4	1	1	3	5	5	2	3	1	5	3	1	1
F	5	5	5	4	2	5	3	4	3	3	1	4	2	4	3	4	4	1	4	3	3	1	1	2	3	1	3	2	1	1	4	3	2	3	1	1	3	2	1	1	1	2	1	5	4	3	3	4	3
F	2	4	2	3	2	2	2	2	2	2	1	1	3	4.29372	3	1	1	2	1	5	5	4	3	2	2	1	1	1	4	2	1	2	2	2	3	3	3	1	1	1	3	3	1	4	2	1	1	2	1
F	2	3	2	2	2	2	1	2	3	2	1	3	2	2	1	1	1	1	1	3	1	1	1	1	1	1	1	1	3	1	3	1	1	2	2	1	3	2	3	2	3	4	1	3	1	3	2	1	2
M	5	5	5	5	3	3	2	2	3	2	1	3	3	5	2	1	2	1	1	2	1	1	3	3	3	1	1	2	4	1	4	3	2	3	3	1	3	2	3	1	5	3	1	4	1	1	1	2	1
F	3	3	4	4	2	4	3	4	4	3	2	3	4	4	3	1.6642	1.1057	1	1	3	3	1	2	3	3	1	3	1	5	1	4	3	3	3	3	3	4	3	4	3	4	1	2	2	1	2	2	2	2
M	4	4	2	4	2	2	2	2	2	2	1	1	3	4	3	4	4	2	2	3	2	2	2	2	2	1	2	1	3	1	1	1	1	2	1	1	2	1	1	1	4	1	1	4	3	3	3	1	3
M	5	5	5	4	2	5	5	5	3	4	1	4	2	4	3	2	3	3	1	2	1	1	1	4	2	1	4	1	4	1	4	5	5	5	3	3	3	3	1	1	3	5	2	4	5	5	2	5	2
F	4	4	4	3	2	3	2	3	3	3	1	4	3	3	2	2	2	2	1	2	1	1	1	2	3	1	4	2	2	2	3	2	2	3	2	2	3	3	2	2	4	3	3	5	3	5	3	3	2
F	5	2	2	2	2	3	3	3	4	1	2	4	1	2	4	1	1	1	1	4	4	1	1	3	3	1	3	1	4	3	3	2	2	2	3	1	3	3	3	2	4	5	2	5	1	4	3	1	2
F	4	4	3	3	2	3	2	2	2	1	1	2	2	4	1	3	3	1	2	3	1	1	1	1	2	1	1	1	2	1	1	3	3	2	3	1	4	2	1	1	3	5	2	5	2	3	3	2	2
F	2	2	2	1	4	2	2	2	4	1	4	1	1	1	1.22385	1	1	1	1	2	1	1	1	1	2	2	1	1	4	1	1	2	2	2	4	1	1	3	5	4	5	5	1	5	1	2	1	4	1
F	3	4	3	5	3	4	2	3	3	2	1	3	2	3	3	2	2	1	2	4	3	3	2	3	3	1	1	1	2	1	3	1	1	2	3	1	3	2	1	1	2	2	1	4	2	4	3	4	2
F	3	2	3	2	3	4	3	4	4	4	3	2	5	3	3	4	3	1	1	2	2	1	1	3	2	1	2	1	1	1	3	3	2	3	4	4	3	2	3	1	4	4	2	3	2	3	3	1	4
F	3	2	2	3	1	1	1	1	1	1	1	1	3	2	1	5	5	1	1	2	1	1	1	1	1	1	1	1	1	1	1	1	1	1	1	2	4	2	1	1	5	5	1	3	1	1	1	1	1
F	4	5	4	5	3	5	3	3	2	1	1	1	1	5	3	1	1	1	1	2	1	1	1	1	3	1	2	3	2	1	1	4	2	3	1	1	4	3	1	1	3	3	1	5	1	1	1	3	1
F	4	3	4	2	3.8858	3	2	3	2	4	1	1	3	2	2	2	2	1	1	1	1	1	1	1	1	1	1	1	1	1	1	1	3	3	2	3	3	3	1	1	5	1	1	2	3	4	2	1	2
M	3	3	4	3	2	3	1	3	1	3	1	2	3	3	3	1	4	1	1	3	4	2	2	2	1	1	2	1	1	1	1	2	1	3	2	2	1	1	1	1	1	1	1	2	1	1	1	1	1
F	1	2	2	2	3	2	1	1	2	1	1	1	1	1	1	1	1	1	1	2	2	1	1	1	1	1	4	1	1	1	1	1	1	1	1	1	1	1	1	1	2	1	1	1	1	1	1	1	1
F	1	1	1	2	1	1	1	1	1	1	1	1	2	1	1	1	1	1	1	2	1	1	1	2	1	1	1	1	2	1	1	3	1	3	1	1	1	1	1	1	1	1	1	1	1	3	1	1	1
F	1	1	1	1	1	1	1	1	1	1	1	1	1	1	1	1	1	1	1	3	1	1	1	1	1	1	1	1	3	1	1	1	1	1	1	1	1	1	1	1	3	1	1	1	1	1	1	1	1
F	3	3	3	3	4	3	2	1	2	3	1	1	3	2	2	4	2	1	2	1.34265	1	1	1	2	3	1	1	1	2	1	1	3	2	3	4	3	2	2	1	1	1	2	1	2	3	2	2	1	1
M	3	3	4	2	2	4	2	4	3	4	1	3	2	3	3	4	3	4	1	3	4	2	1	1	3	1	4	1	2	1	2	1	4	4	2	1	3	3	1	1	2	3	3	2	3	3	3	1	2
M	3	4	4	3	3	4	3	3	3	4	2	4	4	4	4	2	4	2	2	5	5	3	2	3	4	1	4	1	5	1	2	3	3	3	4	4	3	2	2	1	4	2	2	2	3	5	3	2	2
M	3	2	3	2	4	3	1	3	1	1	1	1	1	2	1	3	3	1	2	3	1	1	1	1	3	1	1	1	1	1	1	1	1	1	1	1	2	1	1	1	2	1	1	1	1	2	3	1	3
M	1	3	2	3	2	3	1	2	3	1	1	2	1	2	3	2	4	2	3	4	3	2	2	2	2	1	2	1	3	1	2	3	1	3	2	1	2	2	2	1	3	1	1	1	1	3	2	2	2
F	3	3	2	2	3	3	2	2	2	3	1	1	2	3	3	4	3	1	1	3	2	1	1	1	4	1	1	1	2	1	1	2	2	3	2	1	3	2	1	1	2	1	2	2	2	1	2	1	1
M	2	2	3	2	2	3	2	3	3	3	1	1	3	3	3	2	2	1	2	4	3	1	1	1	3	1	3	1	3	1	1	3	1	3	3	3	2	2	1	3	1	1	1	2	1	3	2	3	2
M	2	2	3	3	3	4	1	3	1	2	1	1	5	3	1	3	3	1	3	3	2	1	1	1	2	1	1	1	1	1	1	3	1	3	1	1	3	2	1	1	2	1	1	2	1	2	2	1	1
F	4	2	5	4	5	5	3	5	3	2	1	1	2	1	1	4	4	1	1	2	2	1	1	1	1	3	3	1	4	1	1	4	4	5	3	1	3	1	1	1	4	2	1	1	1	1	1	1	1
M	4	3	3	3	5	3	3	3	2	1	1	2	1	3	1	4	4	1	4	3	2	2	1	1	1	1	1	1	1	1	1	1	1	1	1	1	3	2	1	1	1	1	3	3	1	1	1	1	1
M	3	3	3	3	2	4	2	3	1	1	1	2	2	2	3	3	2	2	1	3	3	1	1	1	2	1	1	1	2	1	1	1	1	1	1	2	2	1	2	1	2	1	3	2	1	4	3	1	2
F	1	2	1	2	3	2	1	1	2	1	1	2	1	2	1	1	1	1	1	2	2	1	1	1	2	1	1.35633	1	2	1	2	1	1	1	2	1	1	1	1	1	2	2	1	1	1	2	1	1	1
M	3	3	3	3	2	4	3	3	2	2	1	2	2	2	2	2	2	2	1	2	1	1	1	1	2	1	1	1	2	1	1	2	2	3	1	1	2.10048	1	1	1	2	2	1	2	1	2	2	1	2
F	4	3	3	3	2	3	3	3	3	3	1	3	2	3	3	2	2	1	1	2	2	1	1	1	3	1	1	1	4	1	3	3	3	3	3	2	1	1	1	1	3	1	1	3	3	1	1	1	1
M	3	3	3	4	3	3	2	2	2	2	1	1	1	3	3	1	1	1	1	3	1	1	1	1	1	1	1	1	1	1	1	1	1	2	1	1	1	1	1	1	3	3	1	1	1	1	1	1	1
M	4	5	5	5	5	5	4	4	3	2	1	3	3	3	2	5	5	1	1	3	2	1	1	1	3	1	3	3	3	1	3	4	3	3	3	3	3	3	2	3	3	2	2	3	2	1	1	1	1
M	3	3	3	3	4	4	3	3	2	3	2	3	2	3	1	2	3	2	3	3	3	1	1	2	2	1	1	1	2	1	3	3	3	3	2	1	2	2	1	1	3	2	1	3	1	3	3	3	2
M	3	3	4	3	5	2	3	2	3	3	4	4	3	3	2	3	3	3	4	2	1	1	1	2	4	2	3	1	2	1	3	3	2	3	2	3	3	2	3	1	3	2	2	3	1	3	3	1	2
M	3	3	3	5	1	3	1	3	3	1	1	1	1	3	1	2	2	1	4	1	1	1	1	1	1	1	1	1	1	1	1	1	1	3	1	1	1	3	1	2	3	3	1	1	1	1	2	5	1
M	4	4	4	3	5	5	3	4	3	4	1	4	4	3	3	5	5	1	2	4	5	3	1	3	2	1	3	1	3	2	3	3	3	3	3	1	3	2	3	1	3	3	3	3	3	3	3	3	2
M	2	2	1	3	3	2	1	1	1	1	1	1	1	2	1	1	2	1	1	3	2	1	1	1	1	1	1	1	1	1	1	1	1	1	1	1	1	1	1	1	2	1	1	1	1	1	1	1	1
M	2	2	2	4	4	4	2	4	2	1	2	2	2	2	1	2	2	1	2	3	3	1	1	2	2	1	1	1	2	5	2	3	3	3	1	1	1	3	1	1	1	2	1	1	3	3	3	1	2
M	1	2	2	2	4	3	2	3	2	1	1	1	2	2	2	2	2	1	1	3	2	1	1	2	2	1	1	1	1	1	1	2	2	2	1	1	4	2	1	5	3	4	1	3	1	2	2	1	2
F	2	2	2	2	2	2	2	3	2	1	1	1	2	2	2	3	3	1	1	3	1	1	1	1	1	1	1	1	1	1	1	2	1	2	1	1	2	1	1	2	1	1	1	1	1	3	3	1	3
M	1	1	1	2	2	1	1	2	1	1	1	1	2	1	1	1	1	1	1	3	2	1	1	1	1	1	3	1	4	1	1	1	1	1	1	2	4	2	1	1	4	1	1	1	1	2	1	1	1
M	3	3	4	3	4	5	2	5	1	1	1	1	4	4	2	1	3	1	1	2	1	1	1	1	1	5	1	1	1	1	1	4	3	5	1	1	3	3	1	1	1	1	1	1	4	1	2	1	1
F	2	1	1	2	2	2	1	2	1	1	1	1	2	1	1	3	3	1	1	1	1	1	1	1	1	1	1	1	1	1	1	1	1	1	1	1	1	1	1	1	2	1	1	1	1	1	1	1	1
F	1	3	3	3	2	3	1	1	1	1	1	1	1	1	1	2	2	1	1	2	1	1	1	1	1	1	1	1	3	1	1	1	1	1	1	1	1	1	1	1	3	1	1	1	1	1	1	1	1
M	1	2	2	2	1	1	1	2	2	1	1	1	2	2	2	1	2	1	2	5	5	1	1	1	2	1	2	1	2	1	1	1	2	2	2	1	2	1	1	2	2	2	4	1	1	1	1	1	2
M	1	2	1	2	2	1	1	1	1	1	1	1	2	1	4	1	1	1	1	5	5	3	1	3	1	1	1	1	2	1	1	1	1	1	2	1	3	1	1	1	2	1	1	1	1	1	1	1	1
M	1	1	1	1	1	1	1	1	1	1	1	1	2	1	1	1	1	1	1	5	5	1	1	1	1	1	1	1	1	1	1	1	1	1	1	1	2	1	1	1	1	1	1	1	1	1	1	1	1
M	1	1	1	1	5	1	1	1	1	1	1	1	1	1	1	1	1	5	1	1	1	1	1	1	1	1	1	1	1	1	1	1	1	1	1	1	1	1	1	1	3	1	1	1	1	1	1	1	1
M	3	5	5	5	3	5	3	5	3	3	1	1	3	3	1	1	3	1	2	1	1	1	1	1	4	1	1	1	1	1	1	5	3	5	1	3	3	1	1	1	4	3	3	3	1	3	3	1	1
M	1	1	3	3	1	1	1	1	1	1	1	1	1	3	1	3	1	1	3	3	1	1	1	1	1	1	1	1	1	1	1	1	1	1	1	1	1	1	1	1	3	1	1	1	1	1	3	1	1
F	2	2	2	2	3	1	1	2	1	1	1	1	1	1	1	1	1	1	1	1	1	1	1	1	1	1	1	1	1	1	1	1	1	1	1	1	3	1	1	1	1	1	1	1	1	1	2	3	2
M	4	5	4	1	3	4	2	4	3	3	1	1	4	3	1	4	3	1	1	1	1	1	1	2	2	1	1	3	1	2	2	2	2	1	1	1	2	2	1	1	2	2	1	4	4	3	2	2	3
M	3	2	2	2	3	2	2	3	2	1	1	1	1	2	1	1	1	1	2	2	1	1	1	1	1	1	2	1	1	1	1	1	1	1	1	1	2	1	1	1	1	1	1	3	1	3	1	1	1
M	3	4	3	2	4	5	2	3	1	3	1	2	2	2	1	3	3	1	2	3	1	1	1	1	3	1	1	1	1	1	2	3	2	3	1	1	2	2	1	1	3	1	1	3	2	3	3	3	3
M	3	2	2	2	3	2	2	2	1	2	1	1	2	2	1	2	4	1	1	2	1	1	1	1	1	1	1	1	1	1	1	2	1	2	1	2	3	2	1	1	1	1	1	1	1	1	1	1	1
M	1	2	1	1	2	2	1	1	1	1	1	1	1	1	1	1	2	1	1	3	2	1	1	1	1	1	1	1	1	1	1	2	1	1	1	1	2	1	1	1	2	1	1	1	1	1	2	1	1
M	4	2	3	2	2	5	2	3	2	2	1	2	3	1	1	4	4	1	2	2	1	1	1	1	1	1	1	1	2	1	2	3	1	3	2	3	2	2	1	1	2	1	1	1	2	4	2	1	2
M	2	2	1	1	2	1	2	2	1	1	1	1	1	2	2	2	2	1	2	2	2	1	1	1	2	1	1	1	1	1	1	2	2	2	1	1	2	2	1	1	2	1	1	1	1	1	1	1	1
M	2	2	2	2	2	3	2	2	1	1	1	1	1	2	1	1	2	1	1	3	1	1	1	1	1	1	1	1	1	1	1	1	1	1	1	1	1	1	1	1	1	1	1	1	1	1	2	1	1
F	1	1	1	1	1	2	1	2	1	1	1	1	3	1	1	2	2	1	1	3	1	1	1	1	1	1	1	1	1	1	1	1	1	1	1	1	4	2	1	1	1	1	1	1	1	1	1	1	1
M	1	2	2	2	1	3	2	2	3	2	1	1	1	2	1	2	2	1	2	1	2	1	1	1	2	1	1	1	3	1	1	2	1	2	3	1	3	2	1	1	2	1	1	1	1	1	1	1	1
F	2	2	1	2	1	1	1	2	2	1	1	2	1	2	1	1	2	1	2	1	1	1	1	1	1	1	3	1	2	1	2	1	2	2	2	1	2	2	1	1	3	1	1	1	1	3	3	1	3
F	3	2	2	2	2	2	1	2	1	1	1	1	1	1	1.19399	3	3	1	2	1	1	1	1	1	1	1	1	1	1	1	1	1	1	1	1	1	1	1	1	1	1	1	1	1	1	3	2	1	1
F	2	2	1	3	2	2	2	2	1	1	1	1	1	1	1	1	2	1	1	3	2	1	1	1	1	1	3	1	1	1	1	2	1	1	1	1	2	2	1	1	1	1	1	1	1	1	1	1	1
M	1	1	2	2	2	1	1	1	1	1	1	2	1	1	2	1	1	1	1	1	1	1	1	1	1	1	1	1	1	2	1	1	1	1	1	1	1	1	1	1	1	1	1	1	1	1	1	1	1
M	2	2	2	3	2	3	2	2	1	1	1	1	2	2	1	1	1	1	1	3	3	1	1	1	2	1	1	1	1	1	1	2	2	2	1	1	1	2	1	1	1	1	1	1	1	2	2	1	2
M	4	2	3	1	4	2	1	2	1	1	1	1	2	2	3	2	2	1	2	3	3	1	1	1	1	1	1	1	1	1	1	1	1	2	1	1	1	1	1	1	1	1	1	1	1	2	2	1	1
M	3	5	5	5	3	4	3	3	3	5	3	5	3	5	5	4	4	2	3	5	5	5	1	2	5	3	3	4	1	1	1	5	1	1	1	1	4	4	1	3	2	1	3	5	1	1	1	3	1
M	2	4	4	3	3	3	3	3	3	4	5	3	3	2	1	3	3	3	2	3	2	2	2	3	4	3	2	2	3	2	2	3	3	3	3	3	3	3	1	2	2	3	4	3	3	3	4	2	4
M	2	5	5	5	5	5	2	2	1	5	1	3	5	5	1	1	1	1	1	5	5	1	2	1	1	1	1	1	3	1	2	4	4	4	1	1	1	1	1	1	5	1	1	5	1	1	1	1	1
M	3	3	2	4	4	3	3	3	2	2	1	1	3	3	3	3	4	1	2	4	1	1	1	1	2	3	1	2	2	1	1	2	2	3	1	3	3	3	1	3	3	1	1	3	1	3	3	2	2
M	4	4	4	3	3	3	3	3	3	4	1	3	4	3	2	2	2	2	2	3	2	2	1	3	2	1	3	2	4	2	3	3	3	3	3	2	2	2	2	1	4	3	3	5	5	5	4	2	3
M	2	2	2	1	1	3	1	1	3	1	1	1	1	2	2	1	1	1	1	3	3	2	1	1	1	1	3	1	1	1	1	1	1	1	1	1	1	1	1	1	1	2	1	1	1	1	2	1	1
M	4	3	2	2	3	3	2	2	3	2	2	3	3	2	3	3	3	1	1	4	3	1	1	1	1	1	1	1	2	1	3	3	2	2	2	2	4	1	2	2	3	3	1	2	1	3	3	1	3
M	3	2	3	3	3	4	2	3	2	3	1	2	3	3	1	1	1	1	2	3	2	1	1	2	3	1	2	1	2	1	2	3	2	3	2	2	2	2	1	2	2	1	1	2	1	3	2	2	2
M	3	3	3	2	3	4	2	3	2	3	1	1	2	2	2	2	4	1	3	2	2	1	1	1	2	1	3	1	2	1	1	3	1	3	1	2	3	2	1	1	2	1	2	3	3	2	2	1	1
M	3	3	4	1	5	3	4	4	1	3	1	5	1	2	3	2	2	1	3	4	2	1	1	1	1	1	1	1	3	1	3	3	3	3	1	2	4	1	1	1	5	5	1	2	1	1	3	3	2
M	3	2	3	1	3	3	2	3	1	2	1	3	3	3	3	3	3	1	3	3	3	2	1	1	2	1	3	1	1	1	3	2	2	3	2	2	2	2	1	1	2	1	2	2	1	3	3	2	3
M	2	2	3	1	4	3	2	3	2	2	1	1	1	1	2	4	4	1	2	3	1	1	2	1	3	1	1	1	1	1	1	1	3	3	1	2	2	1	1	1	1	1	1	1	1	1	1	1	1
M	3	3	3	3	3	2	3	3	2	2	1	1	4	3	3	4	4	2	2	3	2	2	1	3	3	1	1	1	3	1	1	2	3	3	3	4	3	3	1	1	3	3	2	3	3	2	2	1	2
M	3	3	4	3	3	4	4	4	3	3	3	3	4	3	3	2	2	3	1	3	2	1	1	3	3	1	1	1	3	1	2	3	3	3	2	2	3	2	3	1	3	2	1	3	3	3	2	2	2
M	3	4	5	5	3	5	3	4	3	3	3	2	3	4	5	4	2	4	3	5	5	2	1	1	5	1	3	1	3	2	2	3	3	4	3	2	4	2	3	3	2	2	1	2	2	2	3	5	2
M	4	4	4	3	4	4	3	3	2	4	1	4	4	4	2	1	3	4	3	5	5	1	3	3	2	2	2	3	2	2	3	3	3	4	2	2	3	4	2	2	2	1	3	3	3	2	3	2	3
M	3	2	2	2	3	3	3	2	3	1	1	1	2	2	2	2	2	1	2	3	1	1	1	1	3	1	3	1	2	1	1	2	1	3	2	1	2	2	1	1	2	1	1	1	1	1	2	1	2
M	5	3	3	3	3	2	2	3	1	1	1	3	2	2	2	1	2	1	2	3	3	1	1	1	2	1	1	1	1	1	3	2	2	3	1	2	2	2	1	1	1	2	1	2	1	1	1	1	2
M	1	1	1	3	4	4	1	1	1	1	1	1	1	1	3	4	1	1	1	4	4	4	1	1	3	1	3	1	2	1	1	1	1	1	1	1	1	1	1	1	1	1	1	1	1	1	3	1	1
M	2	2	2	3	2	2	1	1	1	3	1	1	1	2	2	5	3	1	1	4	3	1	1	1	2	1	1	1	1	1	1	1	1	3	1	1	2	1	1	1	2	1	1	2	1	2	2	1	2
F	3	3	2	4	3	3	2	2	3	2	1	3	2	3	3	4	4	1	2	1	1	1	1	2	2	1	1	1	2	1	2	2	2	2	2	2	3	2	1	1	2	1	1	2	2	2	2	2	2
F	3	3	3	3	1	3	3	3	3	1	1	3	1	1	1	3	3	1	1	3	3	1	1	1	1	1	1	1	3	1	3	3	3	3	1	1	1	1	1	1	3	3	1	1	1	1	1	3	1
M	3	2	2	3	4	3	2	2	2	2	2	1	2	2	2	2	2	1	2	3	2	1	1	1	2	1	1	2	2	1	1	2	1	1	2	1	2	1	1	1	1	1	1	1	1	1	2	1	2
M	2	2	3	3	3	2	2	2	2	2	1	3	2	2	1	2	2	1	3	2	2	1	1	1	2	2	2	1	2	1	3	2	2	2	2	2	1	1	1	1	1	1	1	1	1	1	2	1	1
M	1	1	1	2	3	2	1	1	1	1	1	1	1	1	1	2	3	1	1	2	1	1	1	1	5	1	1	3	2	1	1	1	3	3	2	1	5	5	1	4	2	1	1	4	1	4	4	1	3
M	3	3	4	4	3	4	2	3	2	2	1	3	2	3	3	2	3	1	3	4	4	1	1	1	3	1	2	1	3	1	2	2	2	2	2	1	3	2	1	1	2	2	2	2	2	1	1	1	1
M	4	5	5	5	5	5	4	4	3	2	1	3	3	3	2	5	5	1	1	3	2	1	1	1	3	1	3	3	3	1	3	4	3	3	3	3	3	3	2	3	3	2	2	3	2	1	1	1	1
M	3	3	3	4	4	3	3	4	3	3	2	2	3	3	2	3	4	2	2	4	3	1	2	2	2	4	3	3	3	2	2	3	3	3	3	3	3	3	2	2	2	1	2	3	3	2	3	2	2
M	3	3	3	2	4	4	2	3	2	3	1	1	3	3	2	3	4	1	1	2	1	1	1	1	2	1	1	1	1	1	1	3	1	2	1	1	4	2	1	3	3	1	2	3	3	2	3	3	3
M	2	2	3	2	2	4	3	3	2	1	1	3	2	2	3	4	4	1	2	2	1	1	1	3	3	1	1	1	2	1	2	2	2	3	2	1	3	2	1	2	2	1	2	2	2	2	2	2	2
F	3	3	2	2	4	3	2	3	2	2	1	1	2	3	3	2	3	1	1	1	1	1	1	2	3	2	3	2	3	1	1	3	2	3	2	2	3	2	1	1	4	2	1	2	1	4	1	1	1
F	2	3	2	3	2	3	2	3	3	3	1	1	2	3	2	2	2	1	1	1	1	1	1	1	3	1	2	1	1	1	1	3	2	3	3	3	2	2	1	1	1	1	1	2	1	5	4	1	3
M	2	2	3	4	2	2	2	3	2	1	1	2	2	2	2	4	4	1	2	3	3	2	1	2	2	1	1	1	1	1	2	2	2	2	2	1	3	2	1	1	3	1	1	1	1	1	2	2	2
M	4	3	3	3	5	2	3	3	1	1	1	1	1	1	1	1	1	1	1	1	1	1	1	1	2	1	1	1	1	1	1	1	3	3	1	1	1	1	1	1	1	2	3	3	1	1	1	1	1
F	4	2	3	3	2	5	3	5	4	3	1	4	4	3	3	4	4	1	1	2	1	1	1	1	2	2	2	1	1	1	1	4	2	3	1	3	2	1	1	1	3	3	2	2	1	1	1	1	1
M	2	2	2	3	3	3	2	2	2	1	1	1	1	1	2	2	3	1	1	2	1	1	1	1	1	1	1	1	1	1	1	1	1	1	1	1	3	1	1	2	2	1	1	2	1	2	2	1	2
M	3	2	2	3	4	3	2	3	3	2	1	3	1	2	1	3	2	1	3	1	1	1	1	1	1	1	1	1	1	1	3	3	1	3	2	1	3	2	1	1	4	1	1	3	2	4	3	1	2
M	4	5	4	5	3	3	2	5	3	1	1	4	3	4	5	3	3	1	2	3	3	1	2	1	3	3	2	3	1	1	1	3	2	4	2	2	3	2	1	1	3	1	1	5	5	1	1	2	2
F	2	2	2	3	2	3	2	3	3	2	1	1	3	3	2.0172	3	3	1	1	3	2	1	1	1	3	1	2	1	2	1	1	3	1	3	2	1	3	3	1	1	2	1	1	1	1	3	3	1	2
M	1	1	3	2	2	4	1	1	2	2	1	1	1	1	2	2	2	2	1	3	3	1	2	1	3	1	1	1	2	1	1	1	1	1	1	1	1	1	1	1	2	1	1	4	1	1	1	1	1
M	3	3	3	2	3	4	2	2	1	2	4	2	2	2	1	2	3	2	2	3	2	1	2	1	3	1	3	2	3	2	2	2	2	2	3	2	3	2	3	2	3	2	1	2	2	2	2	2	2.42499
M	5	4	4	5	2	4	2	4	2	4	1	3	4	4	4	2	2	1	3	2	2	5	1	1	2	1	1	3	1	1	4	4	2	4	2	4	3	3	2	2	4	2	4	4	5	2	2	2	1
M	4	2	2	2	2	3	2	2	2	2	1	2	3	2	1	1	1	1	1	3	1	1	1	1	1	1	3	1	1	1	1	3	1	1	3	1	3	2	1	3	1	1	1	1	1	1	1	1	1
M	4	1	2	1	2	3	2	4	1	1	1	1	1	1	1	1	2	1	2	1	1	1	1	1	1	1	1	1	1	1	1	1	2	2	1	1	2	2	1	1	1	1	2	1	1	1	1	1	2
M	4	2	2	5	4	4	2	3	1	1	2	3	3	2	2	1	1	2	2	3	2	5	5	4	3	1	1	1	3	1	1	2	3	3	3	2	2	1	2	1	3	1	1	1	1	1	2	1	2
M	3	3	3	4	4	2	2	2	2	2	1	1	2	4	3	2	2	2	3	3	3	1	1	2	2	1	2	1	2	1	2	2	2	2	2	1	2	2	1	1	2	2	1	2	3	2	2	1	2
M	3	3	4	3	4	5	3	4	3	3	2	3	2	3	4	5	5	2	3	4	3.91767	2	1	2	2	1	1	2	2	1	3	4	4	4	2	2	3	3	1	2	3	3	1	2	2	3	4	1	1
M	3	2	2	3	2	4	3	4	4	3	1	3	3	3	3	5	3	3	4	3	3	2	3	3	3	2	3	3	4	2	3	2	3	4	3	2	5	5	3	2	4	3	1	5	2	4	2	1	2
F	3	2	2	2	3	5	3	4	1	1	1	1	1	2	1	1	3	1	2	1	1	1	1	1	1	1	1	1	1	1	1	2	1	2	1	1	4	2	1	2	3	1	2	1	1	3	2	1	1
M	2	2	2	2	3	2	2	3	2	1	1	1	3	2	2	2	3	1	2	3	1	1	1	1	2	1	2	1	2	1	1	3	2	2	2	3	2	2	1	3	1	1	1	2	2	1	2	1	2
M	3	4	3	3	3	4	2	2	1	1	1	3	2	2	2	2	3	2	2	2	3	1	1	1	3	1	1	1	2	1	3	3	3	3	1	1	1	4	1	2	2	1	1	4	1	4	2	1	2
M	3	2	3	3	4	4	1	2	1	1	1	1	3	3	2	1	2	1	2	5	5	4	1	1	2	1	1	1	1	1	1	1	1	1	1	1	2	2	1	1	4	1	1	1	1	5	4	1	3
M	2	2	2	2	3	2	1	1	1	1	1	1	1	2	3	2	2	1	1	3	3	3	1	1	1	1	3	1	2	1	1	1	1	2	2	1	2	2	1	1	2	1	1	2	1	1	1	1	2
M	1	1	1	2	4	5	2	2	2	1	4	2	1	1	1	2	2	1	1	2	1	1	1	1	1	1	1	1	1	1	1	1	1	1	1	1	4	2	1	1	1	1	1	1	1	1	1	1	1
M	2	2	3	2	3	4	2	2	2	1	1	1	2	2	2	2	3	1	2	2	2	1	1	2	2	1	1	1	2	1	1	2	2	2	2	1	2	2	2	1	1	1	1	1	1	2	2	2	2
M	1	1	1	1	1	1	1	1	1	1	1	3	1	1	1	1	3	1	1	4	2	1	1	1	1	1	1	1	3	1	3	1	1	1	3	1	2	1	1	1	3	1	1	1	1	1	2	2	2
M	2	2	2	3	2	1	2	2	1	1	1	1	1	2	4	1	1	1	2	5	4	1	1	1	3	1	1	1	2	1	1	2	1	2	1	1	3	2	1	1	2	1	1	2	1	1	1	1	1
M	1	2	1	1	5	1	1	1	1	3	1	1	3	1	1	1	3	1	1	3	2	1	1	1	2	1	1	1	2	1	1	1	1	1	2	1	2	1	1	1	1	2	1	2	1	4	3	2	2
M	3	3	4	4	3	4	3	4	3	3	4	3	3	4	4	4	5	3	2	2	2	3	3	3	4	1	2	2	3	2	3	3	3	3	2	3	2	2	1	1	3	2	1	3	2	4	3	2	2
M	2	2	2	1	2	3	2	2	1	1	1	2	1	2	1	2	2	1	1	1	1	1	1	1	2	1	3	1	1	1	1	2	1	1	1	1	3	2	1	1	2	1	2	2	2	3	3	2	2
M	4	3	3	3	4	5	4	5	3	3	2	4	2	3	2	4	4	2	2	2	2	1	1	1	2	1	1	1	2	1	3	4	4	4	2	2	3	3	3	4	2	2	1	3	2	5	2	2	2
M	4	4	3	3	4	5	5	5	4	3	1	5	4	3	5	4	4	3	1	5	5	3	4	4	5	1	4	1	5	1	5	5	4	4	1	5	2	2	1	5	5	5	1	5	3	1	2	1	2
M	1	4	1	4	3	4	4	3	4	1	1	4	1	4	5	1	1	3	4	5	5	5	5	4	3	1	1	4	5	3	4	2	1	2	4	2	4	5	2	1	5	5	1	3	1	1	4	4	4
M	3	2	3	3	4	5	3	3	2	2	1	1	2	1	2	2	2	1	2	3	3	1	1	1	1	1	3	1	1	1	1	2	2	2	1	1	4	2	1	1	3	1	1	1	1	1	3	1	2
M	3	2	2	2	2	2	2	1	3	1	1	2	2	3	2	5	5	2	2	3	3	1	1	1	1	1	1	1	3	1	1	1	1	1	3	1	1	1	1	1	2	3	1	2	1	1	2	2	1
M	3	2	3	2	2	4	2	4	4	3	1	3	2	2	2	2	3	1	2	3	2	1	1	1	2	1	1	1	2	1	2	3	2	3	3	2	3	2	3	2	1	1	2	1	1	2	3	1	2
F	2	2	2	2	3	3	2	2	2	2	2	1	1	2	1	2	2	2	1	2	2	1	1	1	1	1	1	1	1	1	1	2	2	2	2	1	2	2	1	1	2	2	2	2	2	1	1	1	1
M	3	4	3	3	4	3	3	3	3	1	1	1	2	3	2	2	4	1	3	1	1	1	1	1	4	1	2	1	2	1	1	2	2	2	2	2	2	2	1	1	1	1	1	3	3	2	3	1	3
M	3	2	2	3	3	3	2	3	2	2	1	2	3	2	1	4	3	1	1	2	1	1	1	1	2	1	1	2	2	2	2	2	2	2	2	2	3	3	1	1	3	2	1	2	1	2	2	2	2
M	2	3	3	4	4	4	2	4	2	2	2	2	2	3	2	4	4	1	2	2	1	1	1	1	2	2	1	1	3	1	2	3	3	3	2	2	3	1	1	1	2	1	1	2	1	2	2	2	2
F	2	3	2	3	2	3	2	3	3	3	1	1	2	3	2	2	2	1	1	1	1	1	1	1	3	1	2	1	1	1	1	3	2	3	3	3	2	2	1	1	1	1	1	2	1	5	4	1	3
M	3	2	2	2	4	4	3	3	2	2	1	2	2	2	3	2	2	1	1	4	4	1	1	1	1	1	1	1	1	1	1	1	1	1	1	1	2	1	1	1	3	2	1	1	1	2	2	1	2
M	4	3	4	4	4	3	5	4	3	3	1	1	4	3	1	1	1	1	4	1	1	1	1	2	4	1	2	2	1	1	1	2	3	3	1	3	3	4	1	1	1	1	1	3	1	1	1	1	1
F	4	4	3	3	5	5	3	5	3	2	3	2	2	3	3	2	2	1	1	2	2	1	1	1	3	1	5	2	1	1	2	4	3	4	2	2	2	3.80158	2	1	5	1	3	5	3	1	1	2	1
M	2	2	2	1	2	3	2	3	1	1	1	1	2	2	2	2	1	1	1	2	1	2	1	1	1	1	1	1	1	1	1	1	1	1	1	1	2	2	1	1	1	1	1	1	1	3	2	1	2
M	3	4	4	3	5	3	1	1	3	1	1	1	3	1	3	1	1	1	1	1	1	1	1	1	2	1	1	1	1	1	1	1	1	1	2	1	2	1	1	1	3	1	1	1	1	1	2	1	2
M	4	3	3	4	2	4	2	4	3	3	1	4	3	3	1	4	3	3	2	3	2	3	2	1	3	1	2	3	3	1	3	2	1	3	2	2	3	3	1	1	3	1	1	3	2	2	4	2	3
M	4	3	4	2	2	5	3	5	3	4	2	1	4	3	2	4	1	1	2	4	3	3	1	1	2	1	4	1	1	2	1	4	3	5	3	1	1	1	1	2	4	2	1	2	1	1	1	1	1
M	2	2	3	2	3	3	3	3	2	1	1	1	1	1	2	2	2	1	1	3	2	1	1	1	1	1	1	1	1	1	1	1	1	1	1	1	1	1	1	1	1	1	1	1	1	1	1	1	1
M	3	3	3	3	3	4	3	3	3	3	1	2	3	3	3	3	3	2	2	3	3	1	1	2	2	3	2	1	2	2	3	3	3	3	3	2	3	2	1	1	3	1	1	2	2	3	3	1	2
M	2	2	2	2	2	3	2	3	3	2	2	3	2	2	2	1	1	1	1	3	2	1	1	1	2	1	2	1	3	1	2	2	2	2	2	2	3	2	2	2	2	1	1	1	1	2	2	1	3
F	3	1	1	1	1	1	1	1	1	1	1	1	3	1	1	1	1	1	1	1	1	1	1	1	1	1	1	1	1	1	1	1	1	1	1	1	1	1	1	1	1	1	1	1	1	1	1	1	1
F	2	2	3	3	1	5	2	4	1	3	1	1	3	1	3.94727	1	1	3	2	5	5	1	1	1	3	1	1	1	3	1	1	3	2	4	1	1	2	2	1	1	1	2	1	1	1	1.76876	1.77335	1	1
M	2	3	3	3	4	3	2	2	2	1	2	2	1	2	3	3	3	2	2	2	1	1	1	1	1	2	1	1	3	1	2	1	2	2	3	2	4	2	1	1	3	1	1	2	1	2	2	2	1
M	3	2	2	2	2	2	1	2	1	1	1	1	2	2	3	4	4	1	1	3	3	1	1	1	1	1	3	1	2	1	1	2	2	2	1	1	2	2	1	1	2	1	1	1	1	2	2	2	1
M	2	2	2	2	2	2	1	2	1	1	1	1	1	1	1	1	1	1	1	1	1	1	1	1	1	1	1	1	1	1	1	1	1	1	1	1	1	1	1	1	1	1	1	1	1	1	1	1	1
M	2	2	2	2	2	2	1	2	1	1	1	1	1	2	3	2	2	1	1	3	4	1	1	1	1	1	1	1	1	1	1	2	1	2	1	1	3	2	1	1	2	1	1	1	1	2	1	1	1
M	3	2	3	1	3	2	1	2	2	1	1	1	1	2	1	1	1	1	1	3	3	1	1	1	2	1	4	1	1	1	1	1	1	1	1	1	2	1	1	1	2	1	1	3	2	4	1	1	1
M	3	2	2	2	2	1	1	2	2	1	1	1	1	2	2	3	3	1	1	3	2	1	1	1	1	1	1	1	2	1	1	1	1	1	1	1	1	1	1	1	2	1	1	1	2	3	2	1	1
M	1	1	1	1	1	1	1	1	1	1	1	1	1	1	1	1	1	1	1	2	1	1	1	1	1	1	1	1	1	1	1	1	1	1	1	1	1	1	1	1	1	1	1	1	1	2	2	1	1
M	2	2	2	2	2	3	1	2	3	2	1	1	2	2	1	1	1	1	1	3	1	1	1	1	2	1	1	1	2	1	1	2	2	2	2	2	3	1	1	1	3	2	1	1	1	1	2	2	2
M	2	2	2	2	2	3	1	2	3	2	1	1	2	2	1	2	2	2	2	3	2	1	1	1	2	1	2	2	2	1	2	2	1	2	2	2	2	2	1	1	3	2	1	2	1	2	2	1	2
M	2	2	2	2	2	2	2	2	2	2	1	1	2	2	2	1	2	2	1	2	1	1	1	1	1	1	2	1	1	1	1	2	2	2	2	1	2	1	1	1	1	1	1	1	1	2	2	1	2
M	2	2	2	2	2	2	2	2	1	1	3	1	2	1	3	2	4	1	1	4	3	1	1	1	1	1	4	2	1	1	1	3	3	3	2	1	2	2	1	1	2	1	1	1	1	1	3	1	3
M	3	2	3	2	4	5	3	4	4	4	1	1	3	2	2	1	1	1	1	2	1	1	1	1	1	2	3	1	2	1	1	3	2	3	2	3	3	2	1	1	3	1	1	3	2	3	2	1	1
M	2	2	2	2	2	3	2	3	3	2	2	3	2	2	2	1	1	1	1	3	2	1	1	1	2	1	2	1	3	1	2	2	2	2	2	2	3	2	2	2	2	1	1	1	1	2	2	1	3
M	3	3	3	4	4	4	3	3	2	2	1	1	2	2	3	4	4	1	3	3	2	2	1	1	3	2	1	3	1	1	4	4	3	3	2	2	2	3	1	1	1	1	1	1	2	2	2	2	1
M	2	2	2	2	3	3	2	2	2	2	1	1	2	1	1	3	2	1	2	2	1	2	1	1	1	1	2	1	1	1	1	2	2	2	1	2	3	2	1	1	3	2	1	3	1	2	2	1	2
M	4	2	1	2	2	4	1	2	2	1	1	2	1	1	1	1	1	1	1	5	4	1	1	2	1	1	3	1	2	2	2	1	1	1	1	1	4	2	2	1	4	4	1	2	1	2	3	1	2
F	1	2	2	2	2	3	2	2	2	3	1	1	3	2	2	3	3	2	1	3	1	1	1	1	1	1	1	1	1	1	1	3	2	2	2	2	2	2	1	1	2	1	1	1	1	1	1	1	1
M	3	4	1	1	3	1	1	1	3	3	1	3	2	1	3	1	3	1	3	4	5	3	3	1	1	1	1	1	1	1	1	1	1	3	1	3	1	1	1	1	3	1	5	1	1	5	5	1	4
F	4	4	4	4	4	4	3	3	3	3	1	3	3	3	3	4	3	3	1	2	2	1	1	2	3	1	3	1	4	1	3	2	2	4	3	1	2	2	1	1	2	2	2	4	2	5	2	2	2
M	5	5	5	5	5	3	3	3	2	3	1	4	4	5	1	2	2	1	3	2	1	1	1	1	3	1	2	1	3	1	3	3	3	2	2	3	1	1	2	1	3	2	2	3	3	2	3	1	1
M	5	5	3	5	3	4	4	5	3	4	2	5	4	4	3	5	3	2	2	4	1	1	1	3	3	3	1	3	2	1	5	4	4	5	2	5	2	3	2	2	4	1	2	5	5	2	1	1	2
M	2	1	1	2	3	2	2	2	1	1	1	1	2	1	3	3	2	1	1	1	1	1	1	1	1	1	1	1	1	1	1	1	1	2	1	1	3	3	1	1	2	1	1	1	1	1	1	1	1
M	4	2	2	2	3	3	2	3	3	2	1	1	2	2	2	3	2	1	2	1	1	1	1	1	3	1	3	1	2	1	1	2	2	2	2	2	2	2	1	1	2	1	1	1	2	2	2	3	2
M	2	2	2	2	4	3	3	3	2	1	2.24609	2	2	2	2	2	2	1	1	2	1	1	1	1	2	1	1	1	1	1	2	3	3	3	2	2	4	3	1	2	3	2	1	1	1	2	2	2	2
M	4	5	3	5	4	5	3	4	2	1	1	1	1	5	3.24535	1	1	3	1	1	1	1	1	3	3	1	2	3	2	2	1	3	3	3	1	1	2	1	1	1	3	1	1	5	4	3	4	1	3
F	2	3	2	3	2	2	1	2	1	2	1	1	1	2	2	1	2	1	1	1	1	1	1	1	1	1	1	1	1	1	1	1	1	1	1	1	1	1	1	1	4	1	1	1	1	5	5	1	5
M	4	4	3	5	4	5	3	3	2	3	2	5	3	3	5	4	4	1	2	5	4	3	1	1	2	2	1	3	1	1	4	3	4	4	2	3	3	3	2	1	3	1	1	4	2	1	1	1	1
M	1	1	1	1	5	3	1	2	1	1	1	1	1	1	1	1	1	1	1	4	2	1	1	1	1	1	1	1	1	1	1	1	1	1	1	1	1	1	1	1	1	1	1	1	1	4	4	1	1
M	4	4	4	2	2	2	2	2	2	3	1	1	2	2	4	2	2	1	1	5	5	3	2	2	1	1	1	1	1	1	1	1	1	1	1	1	1	1	1	1	2	1	1	4	2	3	3	2	2
M	3	2	2	4	3	2	2	2	2	3	1	1	2	3	1	3	2	1	3	3	2	1	1	1	3	1	3	1	2	1	1	2	2	3	1	1	2	1	1	1	3	2	1	3	1	3	3	1	1
M	4	2	2	2	2	3	2	2	2	2	1	1	2	2	3	1	1	1	1	4	4	1	1	1	1	1	3	1	1	1	1	1	1	2	1	1	2	2	1	1	3	2	2	1	1	1	1	1	1
M	3	5	2	5	2	4	2	2	3	2	2	1	5	5	1	5	5	1	1	3	2	5	3	1	3	1	1	1	4	1	1	3	3	3	4	2	3	2	1	1	1	1	1	1	1	2	2	1	2
M	3	5	5	4	5	5	1	3	1	1	1	3	1	4	3	5	3	1	2	4	5	2	1	1	3	1	1	1	1	1	4	3	2	3	1	1	2	2	1	1	2	1	1	4	1	5	3	1	1
M	4	3	2	5	5	3	2	3	2	2	1	1	2	3	1	5	5	1	1	2	2	1	1	1	1	1	1	1	1	1	1	3	3	4	2	1	2	1	1	1	2	1	2	4	1	3	2	2	2
M	3	3	3	2	3	5	3	5	3	3	1	1	2	2	1	1	1	1	1	2	1	3	1	2	3	1	1	1	3	1	1	3	2	3	1	1	3	2	1	1	1	1	1	4	1	3	1	1	1
M	3	3	2	3	3	4	3	3	1	1	1.37103	3	2	3	3	2	2	3	1	4	3	2	1	1	3	1	2	2	1	1	1	2	3	3	1	2	3	2	2	1	3	1	1	2	5	2	2	1	1
M	1	3	2	4	2	1	1	1	1	1	1	2	2	2	3	1	1	1	1	3	3	3	2.21774	2	3	1	1	1	3	1	1	1	1	1	1.19337	1	2	1	2	1	2	1	1	1	1	1	1	2.51732	2
M	2	2	2	4	2	2	2	2	1	2	1	1	3	2	2	1	1	1	1	2	1	1	1	1	1	1	4	1	2	2	1	3	1	3	1	2	2	2	1	1	2	1	1	1	1	1	1	1	1
F	1	3	3	3	2	3	1	2	2	1	1	1	3	2	1	4	2	1	1	3	1	1	1	1	1	1	1	1	1	1	1	2	1	2	2	2	4	2	1	1	3	1	1	1	1	1	1	1	1
M	3	1	1	3	4	5	3	3	2	2	1	3	2	2	2	5	4	1	1	3	3	1	1	1	3	1	1	1	1	1	1	2	3	1	1.59614	1	3	2	1	1	1	1	2	1	1	1	1	1	1
M	3	2	2	2	2	2	1	2	2	1	1	2	1	2	2	2	2	1	1	2	2	1	1	1	2	1	1	1	1	1	1	1	1	1	1	1	2	2	1	1	1	1	1	1	1	2	2	1	2
F	2	2	2	2	1	2	1	1	1	1	1	1	1	1	1	1	1	1	1	2	1	1	1	1	1	1	1	1	1	1	1	1	1	1	1	1	1	1	1	1	1	1	1	1	1	1	1	1	1
M	1	1	1	1	1	1	1	1	1	1	1	1	1	1	1.62129	1	1	1	1	3	1	1	1	1	1	1	1	1	1	1	1	1	1	1	1	1	1	1	1	1	1	1	1	1	1	1	1	1	1
M	2	2	2	2	3	2	1	1	1	1	1	1	1	1	1	1	1	1	1	2	2	1	1	1	1	1	2	1	1	1	1	1	1	1	1	1	2	1	1	1	1	1	1	1	1	2	1	1	1
M	2	2	2	1	3	1	1	2	1	1	1	1	1	1	1	1	2	1	1	1	1	1	1	1	1	1	1	1	1	1	1	1	1	1	1	1	1	1	1	1	1	1	1	1	1	1	1	1	1
F	2	1	2	2	2	2	1	1	1	2	1	1	1	1	1	2	2	1	1	1	1	1	1	1	1	1	1	1	1	1	1	1	1	1	2	1	4	1	1	1	1	1	1	1	1	2	1	1	1
M	2	2	2	2	2	3	1	2	2	2	1	3	2	1	2	4	4	2	2	1	1	1	1	1	2	1	2	1	1	1	3	2	1	2	1	1	2	2	2	3	2	1	1	1	1	2	2	1	2
M	2	3	3	2	3	4	2	3	2	2	1	1	2	2	1	2	3	1	1	1	1	1	1	1	3	1	3	1	3	1	1	3	1	2	2	1	2	2	1	3	1	1	1	2	1	4	3	2	2
F	3	2	1	2	2	2	1	2	1	1	1	1	1	1	2	1	1	1	5	2	1	1	1	1	1	3	1	1	1	1	1	2	2	2	1	1	3	1	1	2	1	1	1	3	1	2	2	1	2
F	2	2	2	2	2	2	1	1	1	1	1	1	1	1	1	1	1	1	1	2	1	1	1	1	1	1	1	1	1	1	1	1	1	1	1	1	2	1	1	1	1	1	1	1	1	1	1	1	1
M	2	2	2	2	2	2	2	2	2	2	2	2	2	2	2	2	2	2	2	2	3	2	1	1	1	1	1	1	1	1	1	1	1	1	1	1	2	1	1	1	1	1	1	1	1	2	2	1	2
M	2	2	2	2	3	3	2	2	2	2	1	1	2	1	1	3	2	1	2	2	1	2	1	1	1	1	2	1	1	1	1	2	2	2	1	2	3	2	1	1	3	2	1	3	1	2	2	1	2
M	5	5	5	5	5	3	3	3	2	3	1	4	4	5	1	2	2	1	3	2	1	1	1	1	3	1	2	1	3	1	3	3	3	2	2	3	1	1	2	1	3	2	2	3	3	2	3	1	1
F	4	4	4	4	4	4	3	3	3	3	1	3	3	3	3	4	3	3	1	2	2	1	1	2	3	1	3	1	4	1	3	2	2	4	3	1	2	2	1	1	2	2	2	4	2	5	2	2	2
M	3	4	1	1	3	1	1	1	3	3	1	3	2	1	3	1	3	1	3	4	5	3	3	1	1	1	1	1	1	1	1	1	1	3	1	3	1	1	1	1	3	1	5	1	1	5	5	1	4
F	2	4	4	4	4	5	2	5	5	5	1	4	5	4	3	1	1	1	1	3	4	3	2	4	1	1	1	1	1	1	4	4	2	4	1	3	1	1	1	1	1	1	1	3	2	1	1	1	1
M	4	2	2	5	4	4	2	3	1	1	2	3	3	2	2	1	1	2	2	3	2	5	5	4	3	1	1	1	3	1	1	2	3	3	3	2	2	1	2	1	3	1	1	1	1	1	2	1	2
F	3	3	2	4	3	3	2	2	3	2	1	3	2	3	3	4	4	1	2	1	1	1	1	2	2	1	1	1	2	1	2	2	2	2	2	2	3	2	1	1	2	1	1	2	2	2	2	2	2
M	2	2	2	3	2	2	3	3	3	2	2	2	3	2	2	2	3	1	2	2	2	1	1	2	1	1	1	1	3	1	1	3	2	3	3	2	2	1	2	1	2	1	1	1	1	1	1	2	2
M	1	2	1	2	2	1	1	1	1	1	1	1	2	1	4	1	1	1	1	5	5	3	1	3	1	1	1	1	2	1	1	1	1	1	2	1	3	1	1	1	2	1	1	1	1	1	1	1	1
M	1	3	1	5	2	1	1	1	1	1	1	1	3	5	5	1	1	1	1	5	5	5	5	1	4	1	5	1	1	1	5	5	1	1	5	5	1	1	1	1	5	5	1	5	1	1	1	1	1
M	3	1	2	2	2	1	1	2	1	1	1	1	1	1	1	2	2	1	1	2	2	1	1	1	1	1	1	1	1	1	1	1	1	1	1	1	1	1	1	1	1	1	1	1	1	1	1	1	1
M	1	3	2	2	1	1	1	1	1	2	1	1	2	2	2	2	2	2	2	4	4	2	1	2	2	1	4	2	2	1	1	2	1	2	1	2	4	4	4	1	4	4	1	2	1	1	1	1	1
M	4	3	3	3	4	5	4	5	3	3	2	4	2	3	2	4	4	2	2	2	2	1	1	1	2	1	1	1	2	1	3	4	4	4	2	2	3	3	3	4	2	2	1	3	2	5	2	2	2
M	3	3	3	3	3	3	2	4	2	2	1	1	1	4	3	2	3	3	1	3	2	1	1	1	2	1	5	1	2	1	1	3	3	3	1	1	3	2	1	1	2	1	1	4	3	1	1	1	1
M	3	3	3	5	1	3	1	3	3	1	1	1	1	3	1	2	2	1	4	1	1	1	1	1	1	1	1	1	1	1	1	1	1	3	1	1	1	3	1	2	3	3	1	1	1	1	2	5	1
M	2	2	2	3	2	2	2	2	1	2	1	2	2	2	2	1	2	1	1	3	3	1	1	1	2	1	2	1	3	1	1	2	1	2	1	2	2	1	1	1	2	1	1	1	1	1	1	1	1
M	3	2	2	2	2	3	2	2	2	2	1	2	2	2	2	2	2	3	1	5	4	2	1	1	1	1	2	1	2	1	1	1	1	1	1	1	3	1	1	1	2	1	1	1	1	1	2	1	1
F	4	3	2	3	2	2	1	1	1	1	1	1	1	3	3	2	2	1	1	5	5	4	2	4	1	1	1	1	3	1	1	1	1	1	1	1	3	1	1	1	3	3	1	3	1	5	3	1	3
M	3	4	3	5	1	4	4	4	3	3	1	1	3	5	5	4	4	2	1	5	5	1	1	5	3	2	3	3	2	2	1	4	4	4	2	4	4	3	1	1	2	1	1	3	2	2	2	3	2
M	1	4	1	4	3	4	4	3	4	1	1	4	1	4	5	1	1	3	4	5	5	5	5	4	3	1	1	4	5	3	4	2	1	2	4	2	4	5	2	1	5	5	1	3	1	1	4	4	4
M	4	2	2	2	3	3	2	3	3	2	1	1	2	2	2	3	2	1	2	1	1	1	1	1	3	1	3	1	2	1	1	2	2	2	2	2	2	2	1	1	2	1	1	1	2	2	2	3	2
M	2	3	1	3	1	3	2	2	1	1	1	1	2	3	5	1	1	1	1	5	5	3	1	3	3	1	1	1	1	1	1	2	1	2	2	1	3	2	1	1	2	1	1	3	1	2	2	1	1
M	2	2	3	4	4	4	3	4	2	2	1	3	2	2	2	2	2	1	4	2	2	1	1	2	2	1	2	1	1	1	2	3	2	3	2	2	3	2	1	1	2	1	1	2	1	1	1	2	1
M	2	2	2	2	3	3	1	3	2	1	1	1	1	2	1	1	1	1	1	5	5	3	1	1	2	1	1	1	3	1	1	3	2	2	2	1	2	2	1	1	1	2	1	1	1	5	5	1	3
M	2	2	2	3	2	2	2	2	1	1	1	1	1	2	2	1	2	1	2	3	2	1	1	1	2	1	1	1	1	1	1	1	1	1	1	1	1	2	1	1	1	1	1	1	1	1	2	1	1
F	3	3	3	3	4	3	2	1	2	3	1	1	3	2	2	4	2	1	2	3	1	1	1	2	3	1	1	1	2	1	1	3	2	3	4	3	2	2	1	1	1	2	1	2	3	2	2	1	1
M	2	2	2	1	1	3	1	1	3	1	1	1	1	2	2	1	1	1	1	3	3	2	1	1	1	1	3	1	1	1	1	1	1	1	1	1	1	1	1	1	1	2	1	1	1	1	2	1	1
F	4	4	4	3	3	5	2	4	4	2	1	3	2	3	2	4	3	5	2	3	2	2	1	2	3	1	3	1	4	2	3	4	3	4	4	2	2	2	1	1	4	2	1	3	1	4	3	3	2
M	3	4	5	5	5	5	3	5	4	2	2	2	2	5	5	5	5	3	2	3	3	2	1	4	4	3	3	4	1	1	1	5	5	5	2	1	5	5	1	1	4	1	1	3	3	4	3	3	2
M	2	4	1	4	2	1	2	3	3	1	2	1	2	4	3	2	2	1	1	3	1	1	1	1	3	1	2	1	4	1	1	1	1	1	2	1	1	1	1	1	4	1	1	1	1	2	2	1	2
M	4	3	3	2	2	2	2	3	2	3	2	2	2	3	3	2	2	3	2	3	3	3	1	2	2	1	4	2	3	3	2	3	2	3	3	3	2	2	2	1	2	2	2	2	1	2	2	2	2
F	4	4	4	3	2	5	2	5	2	4	2	2	4	2	1	1	2	1	1	2	2	1	1	1	3	1	1	1	2	1	2	5	2	5	2	4	3	4	1	2	4	2	1	3	2	2	2	2	3
M	4	2	4	1	2	3	2	3	2	1	1	1	1	2	1	4	4	1	2	2	2	1	1	1	1	1	1	1	2	1	2	2	3	3	2	1	1	1	1	1	2	1	2.54667	2	3	4	2	1	2
F	2	2	2	2	2	4	1	1	2	1	1	2	2	2	2	2	2	1	1	3	2	1	1	1	2	1	1	1	2	1	2	2	1	1	2	1	2	2	1	1	1	1	1	1	1	2	1	1	1
M	2	2	2	3	2	2	2	2	2	2	1	1	1	1	1	2	2	1	2	1	1	1	1	1	1	1	1	1	1	1	1	1	1	1	1	1	1	1	2	1	2	1	1	1	1	1	1	1	2
M	2	2	2	2	1	2	2	2	1	2	1	2	3	2	2	1	1	2	1	2	2	1	2	1	1	1	1	1	1	1	1	2	1	2	1	1	2	2	2	1	3	1	1	2	1	2	1	1	1
M	3	3	2	4	3	2	2	2	1	2	1	1	2	3	3	2	2	2	1	2	2	1	1	1	2	1	1	1	2	1	1	2	2	2	1	1	2	2	1	1	3	1	1	1	1	2	3	1	2
M	3	3	3	3	3	4	3	3	3	4	2	3	3	2	3	3	3	3	2	3	3	4	4	3	3	3	3	3	3	2	3	4	3	3	3	3	2	3	2	1	2	1	2	2	1	2	1	2	2
F	3	3	2	4	2	3	2	3	4	3	1	2	2	3	1	3	3	1	1	3	3	1	1	2	1	1	4	1	5	1	3	2	2	3	3	1	5	2	1	2	3	1	1	3	1	1	1	2	1
M	4	3	5	2	1	5	3	4	4	4	1	1	3	4	2	2	1	3	2	5	5	4	1	1	4	1	5	1	2	2	1	4	4	4	3	2	2	2	1	1	1	1	1	2	1	3	1	1	1
F	1	1	1	2	1	1	1	1	2	1	1	1	1	1	2.52341	2	2	1	1	1	1	1	1	1	1	1	1	1	1	1	1	1	1	1	2	1	2	1	1	1	2	1	1	1	1	1	1	1	1
M	4	5	5	5	1	5	3	5	4	1	1	4	1	4	4	1	5	3	1	4	2	2	4	2	5	1	5	4	4	4	3	5	2	4	3	2	4	3	1	1	4	3	4	1	1	1	5	4	4
M	4	3	2	3	2	3	1	1	1	1	1	3	2	3	3	2	3	1	2	4	4	3	3	2	2	1	2	3	2	1	1	3	1	3	2	2	3	3	1	3	3	3	1	2	1	4	3	3	3
M	2	2	2	3	4	2	1	1	1	1	1	1	2	1	2	1	1	1	1	4	4	4	2	1	1	1	1	1	1	1	1	3	1	3	1	1	2	2	1	1	1	1	1	3	1	1	1	2	1
F	5	5	4	4	4	5	5	2	2	1	1	3	1	2	1	1	1	1	2	2	1	1	1	1	4	1	2	1	4	2	1	5	5	1	3	1	2	1	1	4	3	1	4	5	1	2	1	1	1
M	2	2	1	2	2	1	1	1	1	1	1	1	1	1	2	1	2	1	1	2	1	1	1	1	2	1	1	1	2	1	1	1	1	1	1	1	2	1	1	1	2	1	1	1	1	1	1	1	1
M	2	2	2	1	3	3	2	3	3	1	1	1	1	1	2	2	2	1	1	3	2	1	1	1	2	2	2	1	3	1	1	1	1	1	3	1	2	3	1	1	3	2	1	1	1	3	3	1	2
F	3	2	2	2	2	2	2	2	3	2	1	3	1	2	1	1	1	1	1	2	2	1	1	2	3	1	1	1	3	1	3	2	2	2	3	1	1	1	1	1	2	1	1	1	1	3	2	1	2
M	3	3	3	3	3	4	3	4	3	2	1	1	3	2	2	2	2	1	1	3	3	1	1	1	2	1	2	1	3	3	1	3	3	3	4	2	2	2	1	1	3	1	1	1	1	3	2	3	2
M	3	2	2	3	4	3	1	2	2	2	1	1	3	2	3	1	2	1	1	3	2	1	1	1	2	1	1	1	1	1	1	1	1	1	2	1	3	1	1	1	1	1	1	1	1	1	2	1	1
M	4	4	2	3	3	2	2	2	2	2	2	2	3	4	4	3	3	2	2	5	5	5	4	3	2	1	1	1	2	2	2	2	2	2	2	3	3	2	2	1	4	1	1	5	3	2	3	2	2
M	5	5	4	5	5	5	5	5	5	5	5	5	5	5	5	3	5	1	3	1	1	1	1	4	5	2	3	3	5	2	5	5	5	5	5	5	5	3	1	3	1	2	3	5	5	4	4	1	5
M	3	4	5	4	2	4	3	3	2	2	1	1	1	3	1	1	1	1	1	1	1	1	1	1	1	1	1	1	1	1	1	2	2	2	2	5	5	3	1	1	3	3	1	4	2	2	1	1	2
M	4	4	4	2	4	4	2	2	2	4	2	3	4	3	3	4	2	2	1	2	2	1	1	2	4	1	1	3	2	1	2	2	3	2	2	4	3	3.04027	1	1	3	2	1	4	2	4	2	1	2
M	3	3	1	2	2	1	1	1	1	1	1	1	1	2	1	1	1	1	1	2	1	1	1	1	1	1	1	1	1	1	1	1	1	1	1	1	3	2	1	1	2	1	1	1	1	1	1	1	1
F	3	2	2	2	2	3	3	3	2	2	1	2	2	2	1.25394	4	4	1	1	1	1	1	1	1	1	1	3	1	1	1	1	2	2	2	2	2	2	2	1	1	1	1	1	2	2	3	2	1	1
M	3	3	1	4	2	2	2	3	2	2	1	3	3	3	3	2	2	4	1	3	2	1	1	1	1	1	2	1	1	1	1	2	2	2	2	2	3	1	1	1	4	1	1	2	1	1	2	1	1
M	3	3	3	3	4	3	3	3	3	3	2	1	2	3	3	3	2	2	2	4	3	1	1	1	1	1	2	1	3	1	1	2	2	2	1	2	2	1	1	1	2	1	3	2	1	1	1	1	1
M	4	3	2	4	1	2	2	3	2	3	1	1	3	3	3	2	4	1	1	1	1	1	1	1	2	1	1	1	1	1	1	2	2	3	2	3	3	1	1	1	3	1	1	3	1	1	1	1	1
F	2	2	2	1	2	2	1	2	2	1	1	1	1	1	1.83438	1	1	1	1	3	2	1	1	1	1	1	1	1	1	1	1	1	1	1	1	1	1	1	1	1	1	1	1	1	1	2	1	1	2.16771
F	3	2	3	3	2	3	2	2	2	3	1	2	2	2	1	1	3	1	1	1	1	1	1	3	2	2	3	1	2	1	2	1	1	2	2	2	2	2	1	2	2	1	1	1	2	2	1	1	1
F	2	2	3	3	3	2	2	2	1	2	1	2	2	2	2	2	2	1	2	3	3	2	2	2	2	1	2	1	2	2	2	2	1	1	2	2	2	1	1	1	2	1	1	1	1	1	2	1	1
M	3	3	2	4	2	2	2	2	2	2	1	1	3	3	3	2	2	2	1	5	5	1	1	1	1	1	1	1	2	2	1	2	1	2	1	1	2	1	1	1	2	3	1	1	1	2	3	1	2
M	3	3	3	3	3	4	2	2	2	2	1	1	3	3	3	3	4	1	2	1	1	1	1	2	1	2	2	3	2	1	1	3	2	2	1	3	3	3	1	1	1	1	1	3	2	2	2	1	2
M	2	2	1	1	1	1	1	1	1	1	1	1	1	1	3	5	2	1	1	3	3	1	1	1	1	1	2	1	3	1	1	1	1	1	1	1	3	1	1	4	2	1	1	1	1	2	2	1	1
M	3	3	4	3	5	5	3	3	3	3	2	4	5	3	2	5	4	1	1	4	4	5	1	1	3	1	1	2	3	1	3	5	5	5	3	4	4	4	1	3	3	1	1	3	1	1	1	1	1
M	4	4	4	4	2	5	5	5	1	3	1	2	2	2	1	3	2	1	3	1	1	1	1	1	4	1	2	2	2	1	1	4	5	5	2	2	4	4	2	2	3	3	1	4	1	3	3	1	3
F	3	2	2	2	2	1	2	3	2	2	1	2	3	2	2	1	2	1	1	3	3	1	1	2	2	2	3	1	2	1	2	3	1	2	3	3	3	2	3	1	4	3	1	3	1	3	1	2	1
M	3	3	3	4	4	3	2	3	2	3	1	1	3	3	1	5	5	1	1	1	1	1	1	3	2	3	1	1	1	1	1	2	2	2	2	2	2	2	1	1	3	2	1	1	2	2	2	1	2
M	3	2	3	2	4	4	2	3	2	1	1	1	2	2	2	2	2	1	3	1	1	1	1	1	2	1	1	1	3	1	1	3	2	3	1	1	4	2	2	1	1	2	3	1	1	3	2	1	2
M	2	2	2	3	2	3	2	3	2	2	1	1	2	1	1	2	3	3	1	2	1	1	1	2	3	1	2	1	2	2	1	3	2	2	2	2	2	2	1	2	1	1	1	1	1	1	1	1	1
F	2	2	2	2	2	3	1	2	3	2	1	4	2	1	2	1	2	1	1	5	4	1	2	1	2	1	1	1	3	1	1	1	1	1	2	1	2	1	1	1	2	3	1	1	1	1	1	3	1
M	5	5	5	5	3	4	2	4	4	4	1	3	4	4	3	5	5	3	3	2	1	1	1	1	3	1	4	2	3	1	3	4	3	4	3	4	2	2	1	1	4	1	3	5	5	2	3	2	2
M	2	2	2	2	3	2	1	2	2	1	1	1	1	2	2	2	2	1	2	3	2	1	1	1	1	1	1	1	1	1	1	2	1	2	2	2	2	1	1	1	2	2	1	2	1	3	3	1	3
M	3	3	3	4	3	4	2	3	4	4	1	4	2	2	1	2	2	1	2	3	3	1	1	1	1	1	1	1	1	1	1	3	2	2	1	2	2	2	1	1	2	1	1	2	1	3	2	1	1
M	3	2	3	2	3	3	2	3	2	2	1	1	1	2	1	2	3	1	2	1	1	1	1	1	2	1	2	1	3	1	2	2	2	2	2	2	2	2	1	1	2	1	2	2	2	2	3	2	3
M	4	4	3	4	2	5	2	5	1	3	1	2	4	3	1	1	5	1	1	3	1	1	1	1	1	1	3	1	1	1	1	2	1	3	1	4	1	1	1	1	2	4	1	2	1	5	2	1	1
M	5	5	4	4	2	4	3	3	3	3	3	3	4	3	4	3	3	1	2	2	1	1	1	3	1	1	1	1	2	1	3	4	3	3	3	4	1	1	1	1	3	4	2	5	5	4	4	2	4
M	4	3	2	2	3	2	1	2	3	2	1	3	2	2	2	1	2	1	1	3	2	1	1	1	2	1	1	1	1	1	2	1	1	1	1	1	2	2	2	1	2	1	1	3	1	4	4	1	4
M	1	1	1	2	2	3	1	1	2	1	1	1	1	1	3	3	3	2	1	4	3	1	1	1	1	1	1	1	1	1	1	1	1	1	1	1	1	1	1	1	3	1	1	1	1	1	1	1	1
F	2	2	2	2	1	1	1	1	1	2	1	1	2	2	1.67571	2	2	1	1	3	2	1	1	1	1	1	1	1	3	1	1	1	2	3	3	1	1	1	1	1	1	2	1	1	1	2	1	1	2
F	2	2	2	2	2	1	1	1	1	1	1	3	1	1	1	1	2	1	1	3	2	1	1	1	2	1	1	1	1	1	3	1	1	1	2	1	1	1	1	1	1	1	1	1	1	1	1	3	1
M	3	4	4	2	4	3	1	3	1	1	1	2	1	3	1	3	3	1	2	2	1	1	1	1	1	1	1	1	1	1	2	3	1	3	1	1	3	3	1	1	2	2	2	2	1	1	1	1	1
F	4	3	5	3	2	5	5	5	5	5	1	2	4	3	1	1	1	1	1	1	1	1	1	3	1	3	4	3	3	1	1	4	4	4	3	4	4	4	1	1	4	1	1	3	3	2	4	4	3
M	5	4	4	2	5	5	3	5	4	3	1	1	3	4	1	5	5	3	3	5	4	3	1	2	3	1	3	1	5	1	1	5	3	3	2	1.42951	3	3	1	1	2	2	1	3	3	4	4	1	3
M	3	2	2	1	2	3	1	2	1	1	1	1	2	1	1	2	2	1	1	5	5	5	1	1	1	1	1	1	1	1	1	1	1	2	1	2	1	1	1	1	4	1	2	1	3	3	1	1	1
M	5	5	1	2	3	3	3	2	1	1	1	1	2	2	2	4	4	1	2	2	1	1	1	1	1	1	1	1	1	1	1	3	4	2	1	2	2	2	1	1	4	1	1	4	2	1	2	1	1
M	2	2	2	2	2	3	2	2	2	1	1	2	3	2	2	2	4	1	1	2	1	1	1	3	3	1	1	1	2	1	1	3	2	2	2	1	1	1	1	1	2	1	1	1	1	1	1	1	1
F	3	1	3	2	2	3	1	3	1	1	1	1	1	1	1	3	4	1	1	3	1	1	1	1	3	1	1	1	1	1	1	3	3	3	2	1	1	1	1	1	1	1	1	1	1	1	1	1	1
F	3	3	2	2	2	3	2	3	2	1	1	1	3	2	2	3	2	1	1	2	1	1	1	1	2	1	1	1	2	1	1	2	2	2	1	2	1	1	1	1	1	1	1	2	2	2	2	1	1
M	3	2	2	2	2	2	2	3	3	2	1	2	2	2	2	1	1	1	2	2	2	1	1	1	2	1	1	1	2	1	2	2	2	3	3	1	3	2	2	3	2	1	1	1	1	2	3	1	2
M	2	4	2	1	1	3	4	5	1	1	5	5	5	5	1	1	1	5	3	4	3	1	1	1	1	1	1	1	5	1	5	3	3	2	5	4	2	1	2	1	4	1	1	4	4	1	1	1	1
M	3	3	4	5	4	5	3	3	3	2	2	3	3	4	1	2	5	2	2	3	5	1	1	3	4	1	1	2	3	2	3	4	3	5	2.74904	3	3	2	2	2	3	4	3	5	2	2	2	3	4
M	1	1	2	1	2	2	2	1	1	1	1	1	1	1	1	1	2	1	1	1	1	1	1	1	1	1	1	1	1	1	1	1	1	1	1	1	2	1	1	1	1	1	1	1	1	2	1	1	1
M	3	2	2	3	3	3	1	2	1	2	1	2	2	2	2	1	1	1	1	2	1	1	1	2	2	1	1	1	2	1	2	2	1	1	2	1	2	1	1	1	1	1	1	2	1	1	1	1	1
M	3	2	2	3	2	2	2	2	3	2	1	1	1	2	2	2	2	2	2	2	1	1	1	1	1	1	1	1	1	1	1	1	1	1	1	1	2	2	1	1	1	1	1	2	2	2	2	2	2
F	3	2	3	2	2	3	1	2	1	2	1	1	1	2	1	1	1	1	1	1	1	1	1	1	1	1	1	1	1	1	1	1	1	1	1	1	1	1	1	1	1	1	1	1	1	4	4	1	1
M	3	2	3	3	4	3	2	3	2	2	1	1	1	2	1	3	4	1	2	1	1	1	1	1	1	1	1	2	2	1	1	1	2	3	1	1	4	2	1	1	2	1	1	2	1	1	1	1	1
M	2	2	4	2	4	2	2	1	3	3	1	1	2	1	1	1	1	1	2	3	2	1	1	1	1	1	1	1	1	1	1	2	2	2	2	1	2	2	1	1	2	1	1	2	1	3	2	1	1
M	4	2	1	2	5	2	1	2	2	1	1	1	1	2	2	1	1	1	1	3	3	1	1	1	2	1	1	1	3	1	1	1	1	1	1	1	3	2	1	1	1	1	1	3	1	4	3	1	2
M	3	3	4	1	4	4	3	3	1	2	1	1	3	3	1	1	1	2	3	1	1	1	1	1	2	1	1	1	1	1	1	3	3	3	1	1	1	1	1	2	4	2	1	3	1	2	2	1	1
M	2	2	1	2	2	1	1	2	2	1	1	1	2	1	3	2	2	3	2	4	3	1	1	1	2	1	1	1	1	1	1	1	1	1	1	1	1	2	1	1	1	1	1	1	1	1	1	1	1
M	3	3	3	2	2	4	3	3	3	2	1	4	2	2	2	2	2	2	3	2	1	1	1	1	2	1	1	1	2	2	3	3	3	3	2	2	3	2	1	2	3	1	1	1	1	1	2	1	1
M	5	3	3	2	5	3	2	3	1	1	1	1	2	2	2	3	2	1	2	2	2	1	1	1	3	1	3	1	1	1	2	3	2	2.97058	3	2	1.43889	2	1	1	3	1	1	1	1	1	2	1	2
M	3	2	2	2	2	3	2	2	2	1	1	2	1	1	3	2	2	1	1	3	3	1	1	1	1	1	2	1	1	1	1	1	1	1	1	1	3	2	1	1	3	1	1	2	1	2	2	1	1
F	3	2	2	2	4	2	3	3	2	2	1	1	2	2	3.33911	3	3	1	2	2	4	1	1	2	2	1	2	1	3	1	1	2	2	2	2	1	2	2	1	2	3	3	1	2	1	2	1	1	1
M	3	3	3	4	2	4	3	3	2	2	1	1	2	2	1	2	2	1	2	2	2	1	1	2	3	1	3	1	2	1	1	3	2	3	2	1	2	3	1	1	2	1	1	3	2	3	2.66834	1	4
M	2	2	3	3	4	4	2	4	2	2	2	2	2	2	5	2	2	3	3	5	5	3	1	1	3	1	1	1	2	1	1	3	2	3	2	2	4	4	2	1	3	2	1	2	2	4	2	1	1
F	2.43094	4	4	2	2	4	3	3	2	1	1	3	4	3.79889	1	1	3	3	2	1	2	1	2	1	1	1	1	3	1	1	3	1	3	2	3	1	2	2	1	1	3	1	1	3	3	1	1	1	1
F	3	2	1	2	3	2	1	1	2	1	1	3	2	1	1	1	2	2	1	4	3	1	1	1	1	1	1	1	1	1	1	1	1	1	1	1	3	2	1	1	2	2	1	1	1	1	1	1	1
F	2	2	2	2	2	4	2	3	1	1	1	1	1	1	1	1	1	1	1	2	1	1	1	1	2	2	1	1	1	1	1	1	1	2	1	1	3	2	1	1	4	2	1	1	1	1	2.5872	1	3.27326
M	3	3	3	4	2	5	3	4	3	2	1	4	2	2	1	2	2	3	1	4	1	1	1	2	2	1	2.23624	2	3	2	3	4	4	4	4	3	3	2	1	1	4	3	3	3	2	2	3	2	3
F	3	3	3	3	3	3	2	3	2	3	1	1	1	3	2	2	2	3	2	4	3	1	1	1	3	1	3	1	1	1	1	1	1	1	1	1	3	3	1	1	3	1	1	2	2	4	2	2	1
F	3	2	2	2	1	2	1	1	1	1	1	1	1	2	1	3	3	1	1	1	1	1	1	1	1	1	1	1	1	1	1	1	1	1	1	1	2	1	1	1	2	1	1	1	1	1	1	1	1
M	3	3	3	2	3	5	2	4	3	2	1	1	3	3	3	2	3	1	1	2	1	1	1	1	2	1	1	1	1	1	1	3	2	4	3	3	2	2	2	1	4	1	1	1	2	1	2	1	2
M	3	3	3	2	3	5	2	4	3	2	1	1	3	3	3	2	3	1	1	2	1	1	1	1	2	1	1	1	1	1	1	3	2	4	3	3	2	2	2	1	4	1	1	1	2	1	2	1	2
M	4	4	5	3	2	4	2	3	2	3	1	1	3	3	2	2	3	1	1	2	1	1	1	1	2	1	4	1	2	1	1	1	1	1	1	1	2	2	1	1	2	1	2	3	5	5	5	2	5
M	3	4	4	5	5	3	3	3	1.33041	4	1.07009	4	3	3	3	1	2	2	4	4	2	1	1	1	3	1	1	1	1	1	1	3	4	4	1	3	4	1	1	1	4	1	1	3	1	1	1	1	1
M	3	3	3	3	2	2	2	2	2	3	1	2	2	2	3	2	4	1	2	1	1	1	1	1	2	2	3.13253	3	3	2	2	2	2	2	2	2	3	3	1	1	3	2	1	2	2	2.5367	3	1	2
M	2	2	1	1	2	2	2	2	2	1	1	1	1	2	1	1	2	2	1	3	3	1	1	1	1	1	1	1	1	1	1	2	1	2	2	1	3	2	1	1	2	2	1	2	1	2	2	1	1
M	4	2	3	2	2	3	3	3	2	1	1	1	3	3	2	3	3	2	2	3	2	1	1	2	3	2	1	1	1	1	1	3	3	2	2	2	2	1	1	1	2	1	1	4	3	1	1	1	1
F	4	2	3	1	5	3	3	3	4	4	1	1	3	1	1	2	1	1	1	2	1	3	1	2	3	1	3	3	3	1	1	3	2	3	3	3	3	1	1	1	2	3	2	3	2	3	3	1	2
F	1.08125	1	1	1	3	1	1	2	1	1	1	1	2	2	1.54412	2	2	1	1	3	1	1	1	1	1	1	1	1	3	1	1	2	1	2	1	1	2	2	1	1	1	1	1	1	1	2	2	1	2
F	2	2	3	3	2	2	1	2	1	2	1	2	2	2	2	4	4	2	1	2	1	1	1	1	2	1	1	1	2	1	1	1	1	2	1	1	3	2	1	2	2	1	2	1	1	2	2	1	1
M	3	2	3	3	3	2	2	3	2	1	1	1	1	2	2	1	1	2	1	5	4	3	1	2	2	1	1	2	3	1	1	2	2	3	2	1	3	2	1	1	3	3	1	2	1	5	5	1	3
M	3	3	3	3	3	3	3	3	3	3	1	1	2	3	3	5	4	2	2	2	1	1	1	2	3	1	1	3	2	2	1	3	3	4	2	2	3	3	1	2	3	4	2	2	2	5	5	2	5
M	2	2	1	2	2	1	1	1	2	1	3	2.26286	2	2	3	2	3	1	1	4	4	1	1	1	3	1	1	1	3	1	1	1	1	1	1	1	1	1	1	1	2	1	1	2	1	2	1	1	1
M	5	5	5	5	3	4	3	4	4	4	1	4	5	5	2	4	4	2	1	5	5	5	2.82728	2.19383	5	1.6887	3.2381	2.6611	2.35002	1	4.11883	3.22808	2.87929	3.82735	3.09576	3.6787	2.83404	2.56965	1.53885	1.53011	3.29925	1	1.76054	5	4	2	3	3	4
F	1	2	1	2	2	2	1	2	1	1	1	1	1	1	1	1	2	1	1	1	1	1	1	1	1	1	1	1	1	1	1	1	1	1	1	1	2	2	1	1	2	1	1	1	1	1	2	1	1
M	3	2	2	2	2	2	2	2	2	2	2	2	2	2	1	1	3	1	1	2	1	1	1	1	2	1	1	1	1	1	1	1	1	1	1	1	1	1	1	1	1	2	1	1	1	1	1	1	1
M	2	2	2	1	2	3	2	2	3	1	1	1	1	1	2	2	3	1	1	2	1	1	1	1	1	1	1	1	1	1	1	1	1	1	1	1	3	3	1	2	4	1	1	1	1	1	2	1	1
F	2	2	2	1	3	1	2	2	3	1	1	1	1	1	1	1	1	1	1	1	1	1	1	1	1	1	1	1	2	1	1	1	1	2	1	1	1	1	1	1	2	2	1	2	1	3	3	1	3
F	3	2	2	3	2	2	2	2	3	2	2	3	2	3	2	4	4	1	3	3	2	1	1	1	1	1	1	1	2	1	3	2	1	2	3	2	2	2	1	1	2	1	1	2	2	1	2	2	3
M	2	4	1	4	2	3	2	3	2	1	1	1	5	4	2	1	1	2	1	4	2	4	1	1	1	1	1	1	1	1	1	2	2	3	1	3	1	1	1	1	5	1	1	1	1	2	1	2	1
M	1	1	1	2	1	3	1	2	1	1	1	1	2	1	1	1	1	1	1	3	2	2	1	1	2	1	3	1	1	1	1	1	1	1	1	1	3	2	1	1	1	1	1	1	1	1	2	1	1
M	3	3	3	4	2	4	3	3	2	2	1	1	2	2	1	2	2	1	2	2	2	1	1	2	3	1	3	1	2	1	1	3	2	3	2	1	2	3	1	1	2	1	1	3	2	3	3.93588	1	4
M	1	2	2	2	2	2	1	1	1	1	1	1	2	1	1	2	2	1	1	3	1	1	2	1	2	1	3	1	1	1	1	2	1	1	1	1	2	1	1	1	3	1	1	1	1	2	2	1	2
M	4	3	2	4	2	2	1	2	1	1	1	1	1	3	4	1	1	1	1	5	5	5	1	1	1	1	3	1	4	1	1	1	1	1	1	1	3	1	1	1	3	1	1	4	1	1	1	4	1
M	3	3	3	3	3	3	1	2	3	1	1	2	3	2	4	1	2	1	1	5	5	4	3	2	4	1	1	4	3	1	2	1	1	1	3	1	3	4	1	1	3	3	2	2	1	3	2	1	3
F	3	4	4	3	2	4	5	4	4	4	1	1	3	2	4	4	5	1	1	2	1	2	1	1	1	1	5	2	2	1	2	3	4	4	3	2	3	3	1	1	4	1	1	2	2	3	1	1	2
F	4	5	5	5	5	5	3	4	4	4	2	2	4	4	2	2	2	2	2	4	2	1	1	1	4	1	4	1	4	1	2	1	1	1	3	4	4	4	1	1	4	2	4	4	2	2	2	2	2
M	4	2	4	2	4	4	3	3	3	2	2	2	2	2	2	2	5	2	2	3	2	2	2	2	3	1	3	1	3	1	1	1	3	3	3	2	3	2	2	3	2	1	1	2	2	2	1	1	2
F	4	4	4	4	2	4	2	2	4	2	2	2	4	4	3	2	4	3	2	3	3	1	1	1	2	1	3	1	3	1	1	3	1	1	3	1	4	1	1	1	4	3	3	4	5	1	3	1	3
F	2	1	1	2	1	2	1	2	2	1	1	1	1	1	1	2	3	1	1	3	1	1	1	1	1	1	1	1	1	1	1	1	1	1	1	1	2	1	1	1	1	1	1	1	1	1	1	1	1
M	2	2	2	3	2	2	2	3	1	2	1	1	3	2	3	2	2	1	2	4	4	1	1	1	1	2	1	2	3	1	1	2	1	2	1	2	1	2	2	2	1	1	1	1	1	4	3	1	2
M	4	4	3	3	4	4	4	4	4	3	1	5	3	4	4	4	4	1	3	1	1	1	1	3	4	1	1	2	5	1	5	4	4	4	4	3	3	3	1	1	2	1	2	1	4	5	5	1	5
M	3	2	3	3	2	3	2	2	3	2	1	2	2	2	2	2	2	2	2	3	3	3	2	2	2	2	2	3	2	1	2	2	2	2	2	2	2	2	2	1	2	1	1	2	2	3	2	2	2
M	2	2	2	2	4	1	1	2	1	1	1	1	1	2	1	2	2	1	1	1	1	1	1	1	1	1	1	1	1	1	1	1	1	2	1	1	2	1	1	1	2	1	1	1	1	2	2	1	1
M	1	1	1	1	1	1	1	1	1	1	1	1	1	1	1.57396	1	1	1	1	3	3	1	1	1	1	1	1	1	1	1	1	1	1	1	1	1	1	1	1	1	1	1	1	1	1	1	1	1	1
M	3	4	4	2	3	3	2	2	1	3	1	1	2	3	3	1	2	1	1	2	2	1	1	1	1	1	1	1	3	1	1	2	2	2	1	2	3	2	3	1	2	3	2	4	4	3	2	2	1
M	3	2	1	2	3	1	1	1	1	1	1	1	1	1	1	1	1	1	1	3	2	1	1	1	1	1	1	1	1	1	1	1	1	1	1	1	2	1	1	1	1	1	1	1	1	2	2	1	2
F	3	3	2	3	2	3	2	3	3	2	1	2	2	3	3	2	2	1	2	3	2	1	1	1	3	1	1	1	1	1	2	3	3	3	2	2	2	2	1	1	2	2	2	3	2	2	2	2	3
F	2	4	4	4	2	4	3	3	2	3	2	3	4	4	1	3	4	2	2	3	1	2	1	2	3	1	2	1	3	2	2	4	2	4	2	2	4	3	2	1	4	5	5	4	3	2	3	4	3
F	2	2	2	2	2	2	1	2	1	1	1	1	1	2	2	1	3	1	1	2	1	1	1	1	1	1	1	1	3	1	1	1	1	1	1	1	1	1	1	1	1	1	1	1	1	1	1	1	1
F	3	5	4	4	4	4	4	4	3	2	1	2	3	4	1.73777	4	5	2	1	1	1	1	1	3	3	1	1	1	3	1	1	1	3	4	1	2	1	1	1	1	1	3	1	3	2	1	1	1	1
F	4	3	4	4	2	3.71313	3	4	3	3	1	5	3	5	2.71792	1	5	1	3	3	1	1	1	4	3	1	1	1	3	2	3	4	4	4	4	3	2	1	1	3	2	1	1	5	3	3	3	2	1.38804
M	3	4	4	2	4	4	3	4	4	3	2	4	4	5	3	4	4	4	4	4	4	3	2	3	4	2	2	2	3	2	3	3	4	4	4	2	3	2	2	2	2	3	2	2	2	2	2	2	4
F	3	3	4	3	4	3	3	4	2	3	1	1	1	2	2	1	1	1	1	2	1	1	3	1	1	1	1	1	1	1	1	2	3	3	1	3	1	1	1	1	3	1	1	3	3	1	1	4	1
F	2	3	1	3	2	2	3	3	1	2	1	5	3	4	5	1	1	1	1	4	5	1	1	2	3	1	1	1	3	1	4	2	2	2	2	2	3	3	1	1	1	3	1	3	1	2	3	4	3
F	5	5	3	5	2	3	1	2	3	1	1	1	1	5	1	3	3	1	1	1	1	1	1	1	2	1	5	1	3	1	1	3	1	2	2	1	5	3	1	1	3	1	1	4	1	1	1	2	1
F	3	3	2	3	3	2	1	2	2	1	1	1	1	2	3	2.95414	3	1	2	4	3	1	2	1	1	1	3	1	1	1	1	2	1	2	1	1	1	1	1	1	2	1	1	1	1	3	3	1	2
F	3	3	2	2	3	4	3	3	2	1	1	1	1	3	1	2	2	1	1	2	1	1	1	1	1	1	1	1	3	1	1	1	2	3	2	1	3	2	1	1	4	4	1	1	1	2	1	3	2
F	4	4	3	3	3	4	3	4	2	2	2	3	2	4	1	1	2	3	2	2	1	3	3	3	4	1	1	1	3	3	3	3	3	3	2	2	2	2	2	2	3	1	3	3	3	1	1	3	1
F	5	5	5	5	2	5	5	5	3	5	1	1	5	5	5	5	5	3	1	5	5	5	1	2	1	1	3	1	1	1	1	5	5	5	1	5	5	5	1	1	4	5	1	5	1	1	1	4	5
M	5	5	5	5	5	3	5	5	3	5	3	5	5	5	3	3	5	2	2	5	5	5	2	3	2	2	3	3	2	2	2	5	5	5	2	5	2	2	2	2	2	3	4	5	5	3	3	2	3
F	4	4	4	5	3	4	4	4	2	4	1	2	4	4	4	1	2	3	1	5	5	1	1	3	3	2	1	2	1	1	1	3	3	3	2	3	2	3	3	1	4	4	3	5	4	3	3	4	2
M	3	3	3	3	3	3	3	3	2	3	1	1	3	3	3	2	2	3	2	3	1	3	3	3	1	1	1	1	1	1	1	3	3	3	3	3	2	2	1	1	1	1	2	2	1	1	1	1	1
F	5	5	5	5	4	1	1	5	5	5	1	1	5	5	1	5	5	1	2.09028	5	5	2	2.87648	5	5	1	1	1	5	1	1	1	1	5	5	5	1	1	1	1	1	1	3	5	1	1	5	1	1
F	3	1	1	1	1	1	1	1	1	1	1	1	1	1	1	1	1	1	1	1	1	1	1	1	1	1	1	1	1	1	1	1	1	1	1	1	1	1	1	1	1	1	1	2	2.80523	1	1	1	1
F	5	5	5	5	1	5	5	5	5	5	4	5	5	5	3	5	5	1	1	1	1	1	1	1	1	1	1	1	1	1	5	5	5	5	5	5	1	1	1	1	1	1	5	5	5	1	1	1	1
M	5	5	5	5	5	4	5	3	2.59846	4	4	3	3	4	3	4	5	3	2	1	1	2	1	2	3	1	2	2	2	2	3	3	5	5	1	4	4	4	4	4	5	5	1	5	3.03763	3	1	3	3
F	3	3	3	3	3	4	3	3	3	2	1	3	1	3	3	3	3	2	2	3	1	1	1	1	2	1	3	1	3	3	3	3	3	3	3	2	2	2	1	1	3	3	2	1	1	3	3	2	2
M	2	1	2	3	2	2	2	1	1	1	4	1	1	2	1	5	5	3	2	2	2	1	1	1	1	1	1	1	2	2	2	2	3	3	3	3	3	2	2	2	2	1	1	1	1	1	1	4	3
F	3	3	3	3	4	3	3	2	5	2	1	5	3	3	4	2	2	1	1	3	3	1	1	1	1	1	3	1	5	1	3	3	3	3	5	1	3	2	1	1	1	1	1	5	3	1	1	3	1
M	3	4	4	3	4	3	3	3	3	4	2	2	3	3	1	2	2	2	2	3	2	2	2	2	3	1.7958	3	2	4	3	3	2	3	3	2	3	3	3	3	2	2	2	2	4	3	4	3	2	3
M	5	5	5	5	5	3	1	1	1	5	1	1	4	5	1	1	1	1	1	3	1	1	1	1	3	1	1	3	1	1	1	3	1	1	1	4	5	5	1	1	5	5	5	3	1	1	1	1	1
F	4	4	4	4	3	4	2	2	2	3	1	2	3	3.88641	1	1	2	1	2	2	2	1	1	1	2	1	1	1	3	1	1	4	2	2	2.10314	2	2	1	1	2	3	1	1	2	2	1	2	2	1
M	3	3	3	3	4	3	3	3	3	3	2	2	3	3	1	3	3	1	2	2	2	2	2	2	3	1	3	3	3	2	2	3	3	3	3	3	3	3	1	2	2	2	2	3	2	3	3	2	3
F	3	3	3	3	3	3	2	1	3	4	1	3	3	2	3	2	2	1	2	3	1	1	1	1	2	1	1	1	1	1	2	3	3	3	2	3	1	2	2	1	1	2	2	3	2	1	1	1	2
M	3	4	2	5	3	4	4	3	2	1	1	1	5	2	1	1	1	1	1	3	2	1	1	1	1	1	1	1	1	1	1	2	3	3	1	1	3	2	1	1	3	4	1	4	2	4	5	3	4
M	1	1	2	1	3	1	2	2	1	1	1	1	1	1	1	1	3	1	1	3	2	1	1	1	2	1	1	1	1	1	1	1	1	1	1	1	2	1	1	1	1	1	1	1	1	1	1	1	1
M	4	4	5	2	5	5	4	4	1	4	1	3	3	2	1	4	4	1	1	1	1	1	1	1	1	1	3	2	1	1	3	5	3	3	1	3	2	2	1	1	3	3	1	2	1	5	3	1	2
M	4	4	4	3	4	2	2	4	4	4	4	4	4	4	2	4	3	4	2	3	3	3	3	4	3	3	3	2	4	3	3	2	2	4	4	2	2	2	3	2	2	2	3	3	3	4	3	3	2
M	4	4	3	2	5	4	2	3	1	2	1	1	1	3	2	1	5	2	1	2	1	1	1	1	1	1	2	1	1	1	1	4	1	2	1	1	5	5	1	5	5	2	1	5	1	5	3	2	4
M	3	4	1	3	2	2	2	3	3	1	1	1	1	3	2	2	2	1	2	1	1	1	1	1	1	1	1	2	3	1	4	2	2	3	4	1	5	3	1	3	4	1	1	3	1	3	3	3	3
M	1	4	1	3	5	3	1	1	5	4	3	1	2	3	1	4	3	4	2	5	4	2	1	1	2	1	1	1	4	1	2	1	1	2	4	1	3	1	4	4	4	4	2	5	1	5	5	1	4
M	2	3	1	2	2	2	3	2	3	1	3	1	2	2	2	1	2	1	1	1	2	2	2	1	2	1	1	1	3	1	1	2	1	2	3	2	4	2	1	3	2	2	2	2	1	3	2	2	3
F	3	3	3	4	2	3	2	3	2	3	2	1	3	3	5	4	4	1	1	1	1	1	1	2	2	1	1	1	3	1	1	3	2	3	2	3	4	2	2	1	2	1	3	4	4	2	2	1	2
M	3	3	3	4	3	4	5	3	3	3	1	3	5	2	4	1	1	1	1	5	5	5	1	1	1	1	1	1	3	1	3	1	4	4	1	5	5	3	1	1	5	1	1	3	1	1	3	3	3
M	1	2	1	3	1	1	2	3	1	1	1	1	2	1	1	1	4	1	1	2	1	1	1	1	2	1	1	1	1	1	1	1	3	4	1	1	2	1	1	1	1	1	3	1	1	2	1	1	2
M	3	3	3	5	4	2	2	3	3	2	2	3	2	2	1	3	2	2	4	3	3	1	3	2	4	3	1	3	1	2	3	3	3	3	2	2	3	3	2	3	3	4	3	3	3	3	3	2	3
F	2	2	3	3	2	2	3	3	2	1	3	3	2	1	1	2	4	1	2	2	1	1	1	1	1	1	1	1	2	2	2	3	1	3	1	1	1	1	1	5	2	2	3	2	2	4	4	1	5
M	4	4	5	4	5	5	4	4	2	3	2	5	5	4	5	5	5	3	3	3	3	1	3	3	3	4	1	5	2	2	5	4	4	4	2	5	4	5	2	4	4	2	3	4	5	1	1	2	2
M	4	4	5	3	3	5	5	4	4	5	3	4	3	3	5	4	4	3	2	3	2	3	3	3	3	3	3	4	3	3	4	4	4	4	4	4	4	3	4	5	5	3	3	5	4	1	5	2	5
F	4	3	2	3	3	3	2	2	2	2	1	1	3	3	2	1	2	1	1	1	1	1	1	1	1	1	1	1	3	1	2	2	1	2	2	1	3	2	1	1	3	1	1	3	2	2	2	2	2
M	5	5	5	4	4	5	3	4	3	5	1	4	4	5	4	3	3	1	1	3	4	4	2	3	3	1	1	1	3	1	2	4	3	4	3	4	4	5	1	2	3	3	3	4	3	4	2	2	2
M	3	3	4	4	3	4	3	4	3	3	1	3	3	3	3	3	5	2	2	3	2	1	2	3	3	1	1	2	1	3	4	3	4	3	3	4	3	3	1	1	3	1	1	3	2	3	3	2	3
M	4	4	5	5	2	5	3	3	2	2	3	1	2	2	2	1	4	1	1	1	1	1	2	3	3	1	2	1	3	1	1	4	2	3	1	2	3	2	1	1	2	1	1	5	4	2	1	3	1
M	2	3	1	2	2	3	3	3	4	2	1	3	1	3	3	1	3	1	2	4	3	2	1	3	3	1	1	1	3	2	4	3	3	2	4	1	3	1	1	1	3	1	1	2	1	2	2	3	2
M	3	4	4	2	5	5	4	4	5	1	1	5	3	4	5	2	3	4	2	5	5	5	1	4	3	1	4	3	4	1	5	2	3	3	4	2	2	1	4	1	4	3	3	2	3	1	2	5	3
M	5	5	3	5	4	3	3	3	3	3	4	3	4	3	3	3	4	4	2	4	5	4	4	4	4	4	4	5	5	4	5	5	5	4	5	5	5	5	5	5	5	2	1	5	1	1	1	5	5
M	4	4	5	5	4	4	3	3	3	4	1	1	4	5	5	3	4	5	3	5	5	3	4	3	2	3	2	3	3	3	2	3	3	3	2.23737	5	5	3	2	1	5	4	3	5	5	5	4	1	2
F	5	4	5	5	3	4	5	1	1	5	5	1	5	5	1	1	1	1	1	1	1	1	1	2	1	2	1	1	1	1	1	4	4	1	1	5	5	5	5	1	1	1	5	5	5	1	1	1	1
M	4	4	4	5	4	4	3	4	2	3	1	1	4	3	1	2	4	2	2	3	3	1	1	2	3	1	1	2	2	1	2	3	3	1	1	3	3	2	1	1	4	1	3	5	5	1	2	1	1
M	1	3	3	3	4	1	3	3	3	4	4	3	3	3	1	1	3	3	3	3	3	1	1	3	3	1	1	1	3	3	3	3	3	3	3	1	1	3	3	1	3	3	3	3	3	1	1	3	3
M	3	4	5	3	3	5	2	1	1	3	1	1	4	2	5	2	4	1	1	5	5	1	1	1	1	1	5	1	1	1	1	3	1	1	1	1	4	1	3	1	4	1	1	4	1	3	3	1	3
M	5	5	5	5	5	5	5	4	4	3	2	3	4	5	4	5	5	4	2	5	5	3	2	5	5	2	4	5	5	4	2	4	4	4	4	4	4	5	2	2	2	2	5	4	4	1	4	4	2
M	3	3	3	4	3	4	3	3	2	3	3	3	3	4	3	4	4	2	2	3	2	3	3	2	3	3	3	4	4	2	2	4	3	4	2	3	3	4	3	3	4	4	2	4	3	4	4	3	4
M	4	4	4	5	3	5	3	3	2	4	2	3	5	4	2.81099	3	2	1	1	5	5	3	1	4	3	1	1	2	1	3	2	4	4	4	2	3	3	2	1	2	3	4	1	3	2.40265	3	2	1	2
M	3	3	5	2	3	5	5	5	3	5	1	1	5	5	3.7493	1	2	1	1	1	1	1	1	1	1	1	1	2	1	1	1	3	3	3	1	5	5	5	1	1	3	3	2	3.31117	5	1	2	2	5
M	3	3	1	1	3	1	1	1	1	1	1	1	1	1	1	3	3	1	1	2	2	2	2	1	3	1	3	1	1	1	3	1	1	1	1	1	1	1	2	1	1	1	1	1	1	1	1	1	1
M	1	3	3	3	3	2	4	3	1	4	1	2	3	2	1	1	1	1	1	2	2	1	1	1	1	1	1	1	1	1	2	2	2	1	1	1	4	2	1	3	3	1	1	1	1	1	2	1	2
M	3	4	3	4	3	4	3	4	3	4	3	4	3	4	3	4	3	1	4	3	3	4	3	3	2	3	1	2	2	3	3	4	2	4	4	2	2	4	2	4	3	4	2	4	2	4	2	3	2
M	3	3	3	3	2	1	2	3	2	2	1	1	3	2	1	2	3	3	2	3	1	1	1	1	1	3	1	1	1	1	1	2	2	3	2	3	3	3	1	1	4	2	2	1	1	5	2	1	4
M	3	3	4	4	2	4	2	2	2	1	3	2	2	2	3	1	2	3	1	4	2	1	1	3	2	1	2	1	2	1	1	3	2	3	2	2	5	4	2	1	3	1	1	2	1	2	3	1	1
M	4	4	5	4	4	2	1	1	1	1	1	1	3	3	1	1	1	1	1	1	1	1	1	1	1	1	3	1	1	1	1	3	1	2	1	1	1	3	1	1	1	1	4	2	5	1	1	1	1
M	3	3	4	3	3	2	3	3	1	1	1	1	1	3	3	2	2	3	2	2	2	2	3	3	2	3	2	2	2	1	1	1	3	1	1	2	2	2	2	3	3	2	2	2	3	3	3	3	2
M	2	3	3	5	3	2	1	1	1	4	1	1	4	3	2	1	4	3	1	5	5	5	4	3	5	1	1	5	1	1	1	1	2	2	1	1	4	4	1	1	1	1	5	5	5	3	1	1	1
M	3	3	5	5	3	1	3	1	1	3	1	4	3	4	3	1	1	3	3	3	4	1	1	1	1	1	3	1	3	1	5	1	3	1	3	3	4	1	2	1	5	5	2	5	4	5	5	1	5
M	3	3	1	3	3	5	1	1	1	1	1	1	4	3	1	2	2	1	1	1	1	1	1	1	3	1	1	1	1	1	1	1	1	1	1	3	3	1	1	1	5	1	1	4	2	5	1	1	1
M	4	4	4	1	4	2	1	1	2	1	5	5	5	1	1	5	5	5	5	5	5	5	5	3	5	1	5	5	1	5	1	5	5	5	5	1	5	5	3	1	1	3	5	3	5	5	5	1	1
M	5	5	5	5	5	4	3	4	4	3	2	5	5	5	5	1	2	4	3	5	5	5	4	3	4	3	2	5	2	1	4	4	3	5	4	3	5	4	3	4	5	5	3	5	1	2	2	2	2
F	4	4	5	5	3	5	5	5	4	5	5	4	5	5	3	5	5	3	2	3	1	2	3	4	3	1	4	4	4	2	5	5	5	5	4	5	5	5	5	4	4	5	4	5	4	4	5	3	4
F	3	3	3	4	4	5	5	5	4	5	3	3	3	3	1	4	5	2	1	4	4	5	5	3	3	1	1	1	5	1	3	3	4	4	3	3	3	5	1	2	3	3	1	3	2	5	5	2	4
M	3	3	3	5	3	3	3	3	2	2	1	2	3	4	4	1	4	1	2	4	4	1	1	1	3	1	3	2	2	1	2	2	2	2	2	1	3	2	1	1	5	1	1	5	1.94803	2	1	2	2
M	3	4	3	3	3	4	3	3	3	2	2	3	4	3	1	2	2	1	2	3	2	1	1	3	4	1	4	2	5	2	4	3	3	3	3	3	4	3	2	4	3	3	3	2	1	4	4	2	3
M	5	5	4	5	3	5	5	5	5	4	3	5	5	5	3	3	5	3	3	3	1	1	3	3	5	1	1	3	5	3	5	5	5	5	3	5	3	3	3	3	5	3	3	5	5	1	3	5	5
M	1	1	2	2	1	1	1	1	1	1	1	1	1	1	2	2	2	1	2	1	1	1	1	1	1	1	1	1	1	2	1	2	2	2	1	1	1	2	1	1	1	1	1	2	1	3	2	1	2
M	2	1	1	3	1	1	1	1	1	1	5	1	1	1	5	1	1	1	1	3	1	1	1	1	1	1	1	1	1	1	1	1	1	1	1	1	1	2	4	1	3	1	3	1	1	3	5	1	5
F	5	5	5	5	4	5	5	5	2	5	1	1	3.99093	5	1	1	4	1	1	1	1	1	1	1	1	1	1	1	1	1	1	4	4	5	1	5	1	1	1	1	1	1	5	5	5	1	1	4	1
M	5	5	3	4	1	3	1	1	1	3	1	2	4	5	5	3	1	1	1	5	4	1	1	1	3	1	1	1	1	1	3	3	1.45177	1	1	2	4	1	1	1	5	1	2	5	5	1	2	1	2
M	3	3	3	3	3	3	3	3	3	3	1	1	4	3	3	3	3	1	1	3	3	1	1	1	4	3	3	1	1	1	1	2	2	3	1	1	2	1	1	2	3	2	2	4	3	1	2	3	2
M	3	3	3	2	2	2	2	3	2	1	1	3	2	2	2.77941	4	3	1	2	5	4	1	1	3.03831	2	1	2	1	2	1	2	2	1	3	2	2	3	3	1	1	3	3	1	2	1	4	3	1	2
M	3	3	3	4	3	3	2	2	2	2	1	1	1	3	3	1	1	1	1	3	1	1	1	1	1	1	1	1	1	1	1	1	1	2	1	1	1	1	1	1	3	3	1	1	1	1	1	1	1
M	3	3	4	4	3	4	2	3	4	4	1	3	2	3	3	2	3	1	3	4	4	1	1	1	3	1	2	1	3	1	2	2	2	2	2	1	3	2	1	1	2	2	2	2	2	1	1	1	1
M	3	3	3	3	3	4	3	4	3	2	1	1	3	2	2	2	2	1	1	3	3	1	1	1	2	1	2	1	3	3	1	3	3	3	4	2	2	2	1	1	3	1	1	1	1	3	2	3	2
F	3	2	2	2	2	2	2	2	3	2	1	3	1	2	1	1	1	1	1	2	2	1	1	2	3	1	1	1	3	1	3	2	2	2	3	1	1	1	1	1	2	1	1	1	1	3	2	1	2
M	1	1	1	2	3	2	1	1	1	1	1	1	1	1	1	2	3	1	1	2	1	1	1	1	5	1	1	3	2	1	1	1	3	3	2	1	5	5	1	4	2	1	1	4	1	4	4	1	3
M	3	2	2	3	4	3	2	2	2	2	2	1	2	2	2	2	2	1	2	3	2	1	1	1	2	1	1	2	2	1	1	2	1	1	2	1	2	1	1	1	1	1	1	1	1	1	2	1	2
M	4	5	5	5	5	5	4	4	3	2	1	3	3	3	2	5	5	1	1	3	2	1	1	1	3	1	3	3	3	1	3	4	3	3	3	3	3	3	2	3	3	2	2	3	2	1	1	1	1
M	2	5	5	5	5	5	2	2	1	5	1	3	5	5	1	1	1	1	1	5	5	1	2	1	1	1	1	1	3	1	2	4	4	4	1	1	1	1	1	1	5	1	1	5	1	1	1	1	1
F	3	3	4	3	4	2	1	3	2	4	1	1	3	3	1	1	1	1	1	2	1	1	1	1	3	1	2	1	2	1	1	1	1	1	1	4	3	3	1	1	4	1	3	1	3	1	1	2	1
F	2	2	2	2	2	2	2	2	2	1	1	2	1	1	1	1	1	1	1	2	2	1	1	1	1	1	1	1	1	1	1	1	1	1	1	1	1	1	1	1	1	1	1	1	1	1	1	1	1
M	4	4	5	3	4	5	3	4	3	4	2	2	4.43285	3	3	3	3	3	2	3	3	1	1	3	3	1	3	2	3	2	2	4	3	4	3	4	2	2	2	1	4	5	4	5	5	5	5	2	4
M	4	2	3	1	4	2	1	2	1	1	1	1	2	2	3	2	2	1	2	3	3	1	1	1	1	1	1	1	1	1	1	1	1	2	1	1	1	1	1	1	1	1	1	1	1	2	2	1	1
M	2	2	3	3	3	2	2	2	2	2	1	3	2	2	1	2	2	1	3	2	2	1	1	1	2	2	2	1	2	1	3	2	2	2	2	2	1	1	1	1	1	1	1	1	1	1	2	1	1
M	3	3	3	3	1	3	3	3	3	1	1	3	1	1	1	3	3	1	1	3	3	1	1	1	1	1	1	1	3	1	3	3	3	3	1	1	1	1	1	1	3	3	1	1	1	1	1	3	1
F	4	4	4	3	3	5	2	4	4	2	1	3	2	3	2	4	3	5	2	3	2	2	1	2	3	1	3	1	4	2	3	4	3	4	4	2	2	2	1	1	4	2	1	3	1	4	3	3	2
M	3	3	3	3	3	2	3	3	2	2	1	1	4	3	3	4	4	2	2	3	2	2	1	3	3	1	1	1	3	1	1	2	3	3	3	4	3	3	1	1	3	3	2	3	3	2	2	1	2
F	3	3	2	4	3	3	2	2	3	2	1	3	2	3	3	4	4	1	2	1	1	1	1	2	2	1	1	1	2	1	2	2	2	2	2	2	3	2	1	1	2	1	1	2	2	2	2	2	2
M	3	4	4	3	3	4	3	3	3	4	2	4	4	4	4	2	4	2	2	5	5	3	2	1.00759	4	1	4	1	5	1	2	3	3	3	4	4	3	2	2	1	4	2	2	2	3	5	3	2	2
M	1	3	1	5	2	1	1	1	1	1	1	1	3	5	5	1	1	1	1	5	5	5	5	1	4	1	5	1	1	1	5	5	1	1	5	5	1	1	1	1	5	5	1	5	1	1	1	1	1
M	3	3	5	2	3	5	5	5	3	5	1	1	5	5	3.54059	1	2	1	1	1	1	1	1	1	1	1	1	2	1	1	1	3	3	3	4	5	5	5	1	1	3	3	2	3.23074	5	1	2	2	5
M	4	4	4	5	3	5	3	3	2	4	2	3	5	4	4.56451	3	2	1	1	5	5	3	1	4	3	1	1	2	1	3	2	4	4	4	2	3	3	2	1	2	3	4	1	3	1	3	2	1	2
M	3	3	3	4	3	4	3	3	2	3	3	3	3	4	3	4	4	2	2	3	2	3	3	2	3	3	3	4	4	2	2	4	3	4	2	3	3	4	3	3	4	4	2	4	3	4	4	3	4
M	2	2	3	1	1	3	1	3	1	2	2	4	4	2	1	1	1	1	1	2	2	1	1	1	1	1	1	1	1	1	4	3	1	2	1	2	2	2	3	3	4	2	1	1	1	4	1	1	1
M	5	5	5	5	5	3	1	3	1	5	1	1	5	5	5	1	1	3	1	5	5	5	5	1	3	1	1	1	1	1	1	1	1	1	1	2	1	1	5	1	3	1	1	5	5	5	3	1	4
M	1	3	1	3	2	3	2	2	3	1	1	2	1	3	2	1	2	1	1	1	1	1	1	1	3	1	1	1	1	1	2	2	1	2	2	1	2	1	2	1	3	1	1	3	1	3	3	1	2
M	5	5	1	5	1	1	1	1	1	1	1	3	1	3	2	1	1	3	1	3	3	4	4	1	1	1	1	1	3	1	5	1	1	1	3	1	2	1	1	1	5	1	1	1	1	1	1	5	1
F	2	3	5	3	2	4	4	4	4	5	1	5	5	3	3.30903	2	5	1	1	1	1	1	1	3	2	1	1	1	4	1	5	3	2	2	2	3	2	2	3	1	5	3	1	4	2	2	2	4	2
M	3	3	4	2	5	3	1	2	2	3	2	2	1	2	1	1	1	1	1	2	2	1	2	1	1	1	3	1	2	1	2	3	1	2	2	1	3	1	2	1	3	3	1	4	2	5	3	1	3
M	5	3	2	3	1	2	1	2	3	2	2	5	4	3	1	1	1	1	5	3	2	1	1	1	2	1	1	1	4	1	4	2	1	2	4	1	1	1	1	1	5	2	1	4	2	5	3	1.37211	1
M	5	5	5	5	1	3	5	4	2	3	3	2	3	5	5	2	3	1	1	4	4	1	1	3	3	1	4	3	1	1	2	3	5	5	2	1	5	4	2	1	5	1	5	5	5	1	2	2.26561	1
F	5	5	5	5	1	5	3	3	3	5	1	5	5	5	1	1	5	1	1	1	1	1	3	4	1	1	1	4	4	1	5	4	2	4	2	3	4	3	1	4	5	5	5	5	4	1	1	2.33476	1
M	5	5	1	5	2	3	1	2	2	1	1	1	2	5	5	3	3	1	1	5	5	5	3	1	4	1	5	1	1	1	1	2	1	2	1	2	2	1	1	1	4	3	1	5	2	2	2	2	2
M	1	2	1	2	1	1	1	3	1	1	1	1	1	1	1	1	1	1	1	5	5	5	1	1	1	1	1	1	1	1	1	1	1	1	1	1	3	1	1	1	1	1	1	1	1	1	1	1	1
M	5	5	5	5	1	3	2	1	1	1	1	1	2	5	1	1	1	1	1	2	2	1	1	1	2	1	1	1	1	1	2	1	1	1	2	1	1	1	1	2	4	1	4	5	5	5	3	1.02066	3
F	1	3	1	5	2	3	1	1	1	1	1	1	3	2	5	1	4	1	1	3	2	1	1	2	1	5	2	4	1	1	1	1	1	1	1	3	5	5	1	1	3	3	1	4	1	5	3	1	1
M	4	5	4	4	2	4	2	3	2	5	2	2	2	5	5	1	1	5	1	2	1	3	5	4	5	5	1	5	1	1	2	3	2	3	2	2	4	5	1	2	2	4	4	5	2	2	2	3	2
M	3	1	1	1	2	1	1	1	1	1	1	1	1	1	4	1	1	3	1	5	5	5	5	2	2	1	1	1	1	1	1	1	1	1	1	1	1	1	1	1	5	4	1	5	1	3	2	1	1
M	2	2	1	2	2	3	1	1	1	1	1	2	1	1	5	1	1	1	1	1	1	1	1	5	5	2	1	5	1	1	1	1	1	1	1	1	1	1	1	1	1	1	1	5	1	1	1	1	1
M	4	4	1	2	2	1	1	1	1	1	1	1	1	2	3	1	1	1	1	5	5	4	2	1	1	1	3	1	1	1	1	1	1	1	1	1	2	2	2	1	2	2	1	2	1	1	3	1	2
M	2	2	1	2	1	1	2	1	1	1	1	1	1	1	5	4	4	1	1	5	5	1	4	1	1	1	1	1	1	1	1	1	1	1	1	1	1	1	1	1	5	4	1	3.98945	1	2	1.37615	1.47727	1
M	2	2	1	2	1	2	1	1	2	1	1	1	2	1	1	2	1	1	1	2	1	1	1	1	1	1	1	1	1	1	1	3	1	2	1	2	1	1	1	1	5	3	1	5	1	1	2	3.7351	3
F	5	5	2	5	2	1	2	1	1	1	1	1	2	4	2.29019	1	3	1	2	2	1	5	1	1	5	1	1	1	1	1	1	3	1	2	1	2	1	2	1	3	5	5	1	5	2	1	1	1	1
F	5	5	4	5	2	5	5	5	1	5	1	2	5	5	5	5	5	1	1	2	1	5	3	5	5	1	5	1	3	4	1	5	3	5	1	5	5	5	1	5	1	1	5	5	5	5	5	3	4
M	3	4	4	4	4	4	1	3	3	2	1	2	3	5	5	5	5	3	1	5	5	5	5	3	5	1	4	1	3	1	2	3	1	3	3	3	5	2	1	1	2	1	1	5	2	1	1	1	1
M	5	5	1	2	5	1	1	1	1	1	1	2	1	4	5	3	3	1	1	5	5	5	4	1	1	1	3	3	1	1	3	1	1	1	1	1	2	2	1	1	4	4	1	5	1	4	4	1.96503	4
F	3	3	5	5	2	3	1	3	3	1	3	1	1	5	3	1	3	1	1	2	1	3	1	2	1	1	3	1	5	1	1	3	1	2	4	1	1	1	3	1	3	5	1	5	1	5	1	1	4
F	5	5	5	5	3	5	3	5	2	5	1	5	5	5	1	5	5	1	3	3	2	1	1	5	4	1	3	1	3	1	5	5	5	5	2	5	2	2	1	5	1	1	5	5	5	3	1	2.31093	4
F	1	3	3	4	2	2	4	3	3	1	1	4	2	3	3	3	3	1	1	5	4	4	5	1	5	1	1	1	5	1	4	4	5	4	4	2	2	2	1	1	5	4	1	4	1	1	1	1.76563	1
F	5	1	1	1	5	5	5	1	5	5	1	5	1	1	1	1	1	1	1	1	1	1	1	5	1	1	1	1	1	1	1	1	1	1	1	1	1	1	1	1	5	1	1	1	1	1	1	1.80118	1
M	4	4	2	2	4	2	3	2	2	1	1	1	1	2	5	1	1	1	1	5	5	2	1	1	4	1	2	1	1	1	1	2	2	2	1	1	3	2	1	1	4	1	1	3	2	2	2	1	1
F	4	3	4	3	1	2	4	2	4	2	1	4	2	3	1	1	4	1	1	1	1	1	1	1	1	1	1	1	1	1	4	2	1	2	1	2	1	1	1	1	2	1	2	4	4	3	1	1	1
M	1	3	1	2	2	1	1	1	1	1	1	3	1	4	5	1	1	1	1	2	1	1	1	1	1	1	2	1	1	1	5	1	1	1	1	1	2	1	1	1	1	1	1	4	1	1	1	1	1
M	3	4	4	4	5	5	3	4	4	4	1	3	4	4	4	4	2	1	1	3	3	1	5	2	1	1	5	3	4	1	2	4	1	4	3	1	3	3	1	1	3	3	1	2	2	1	4	1.82849	1
F	5	5	5	5	2	2	2	2	1	1	2	1	3	5	3	1	5	2	1	5	3	1	5	5	3	1	5	1	5	4	1	1	1	3	3	2	5	3	1	1	5	4	3	5	1	5	3	5	3
F	4	1	1	1	2	5	1	4	1	1	4	1	1	1	2	1	1	1	1	4	2	1	1	1	1	1	1	1	1	1	1	5	1	4	1	1	5	1	2	1	4	2	1	4	1	5	5	1	4
F	2	5	4	4	4	3	1	1	1	1	1	1	1	2	1	2	4	1	1	1	1	1	1	1	1	1	1	1	1	1	1	1	1	1	1	1	2	1	1	1	3	3	1	4	1	5	3	1	5
M	5	5	5	5	4	2	5	2	2	2	1	4	2	5	5	2	2	4	4	5	5	5	3	5	3	1	2	1	4	1	4	2	5	2	3	1	5	3	1	1	5	1	1	5	3	1	1	2.73985	1
M	5	5	4	5	4	3	2	2	5	5	1	5	4	5	3	1	1	3	2	3	3	3	4	3	5	1	4	1	5	1	4	1	2	2	4	3	2	1	2	1	5	5	3	5	1	5	1	1	1
M	5	5	4	5	4	3	2	2	5	5	1	5	4	5	3	1	1	3	2	3	3	3	4	3	5	1	4	1	5	1	4	1	2	2	4	3	2	1	2	1	5	5	3	5	1	5	1	1	1
M	5	5	5	4	2	3	3	3	2	4	1	2	4	4	4	2	3	1	1	4	4	1	1	4	3	1	4	1	2	1	1	2	2	2	1	2	2	1	2	1	2	1	4	4	4	1	1	3	2
M	1	5	1	5	1	1	1	1	1	1	1	1	1	1	1	1	1	1	1	5	5	5	1	1	1	1	1	1	1	1	1	1	1	1	1	1	1	1	1	1	4	1	1	1	1	1	1	1	1
F	5	5	3	5	2	1	1	2	1	2	1	1	2	4	4	5	5	1	5	3	1	4	2	2	3	3	4	1	4	1	1	2	1	3	1	1	2	1	1	1	4	1	1	4	3	5	4	3.91471	4
F	5	5	5	5	1	5	2	5	5	4	1	3	5	5	4	5	5	1	1	1	1	1	1	1	5	1	1	1	1	1	1	5	3	5	5	5	5	1	1	1	5	1	4	5	5	1	1	1	1
M	2	3	1	4	2	4	1	3	1	1	1	2	1	3	4	1	3	1	1	5	5	4	1	3	1	1	5	1	3	1	3	2	1	2	2	1	5	2	1	1	5	1	1	3	1	1	1	1	1
M	1	3	1	2	3	5	1	1	1	1	1	2	3	2	3	1	1	1	2	5	5	5	1	1	1	1	1	1	1	1	1	1	1	1	1	1	3	1	1	1	2	1	1	2	1	1	1	3	1
M	3	4	1	3	3	4	1	4	1	1	1	2	4	4	5	5	4	2	1	5	5	5	5	3	4	1	2	3	2	1	2	2	1	2	2	2	4	4	4	1	4	1	1	5	2	5	4	1	4
F	2	2	4	2	2	2	2	2	2	3	1	3	2	2	1	1	1	1	1	1	1	1	5	3	3	1	1	1	4	1	1	1	3	2	1	1	2	2	1	1	4	1	1	1	1	3	1	1	1
M	2	2	1	4	1	1	1	1	3	1	1	1	1	3	2	4	1	1	1	5	5	3	3	1	3	1	5	1	3	1	1	1	1	1	2	1	3	1	3	1	5	3	1	2	1	5	1	4	1
M	1	2	1	1	2	2	2	2	2	1	1	2	2	2	5	1	2	1	2	5	5	5	5	3	2	3	2	3	3	2	3	2	2.28763	2	2	2	4	2	3	2	2	2	1	2	1	2	2	1	2
F	4	2	1	2	2	3	1	2	1	1	3	1	1	1	1	2	2	1	1	1	1	4	1	1	2	1	1	3	1	1	1	1	1	1	1	1	3	4	1	1	5	1	1	4	1	2	4	1	4
M	4	5	2	5	3	3	1	2	1	2	1	3	2	4	1	4	4	1	1	1	1	1	3	1	4	1	3	1	1	1	3	4	1	2	1	2	1	1	2	2	5	1	1	4	4	5	1	1.50231	1
M	2	3	1	2	1	1	1	1	1	1	1	2	2	2	2	1	1	2	1	3	2	1	1	2	1	1	1	2	1	1	1	1	1	1	1	1	2	1	1	1	1	1	1	1	1	1	1	1	1
M	3	4	3	4	4	5	2	4	3	2	1	1	2	3	3	1	4	5	1	5	5	2	1	5	3	4	1	1	3	1	1	1	1	2	2	1	3	2	3	2	5	5	3	4	1	5	1	1	1
M	3	2	1	3	1	4	1	1	1	1	1	1	1	2	1	1	2	1	1	5	5	2	1	1	1	3	1	1	2	1	1	1	1	1	1	1	3	1	1	1	2	1	1	1	1	3	1	2	1
M	1	3	3	5	5	4	5	5	5	5	5	5	5	1	5	5	5	5	5	3	3	5	5	3	5	5	5	3	3	5	4	1	5	5	3	5	5	3	5	5	3	5	5	5	5	5	3	5	5
F	5	1	1	1	1	1	1	1	1	1	1	1	1	1	1	1	1	1	1	1	1	2	1	1	1	1	1	1	1	1	1	1	1	1	1	1	2	1	1	1	1	1	1	1	1	1	1	1.31718	1
F	5	5	4	3	1	3	1	1	2	1	1	1	4	5	3	1	2	1	1	5	5	1	1	1	4	1	1	1	1	1	1	3	1	2	1	4	3	1	1	1	3	2	1	5	4	1	1	1	1
M	1	1	1	1	1	1	1	1	1	1	1	1	1	1	1	2	2	1	1	1	1	1	1	1	1	1	1	1	1	2	1	1	1	1	1	1	1	1	1	1	4	1	1	1	1	1	1	1.59073	1
M	4	5	3	5	3	5	4	5	4	5	5	3	5	5	5	2	2	5	2	3	2	5	5	1	5	1	4	5	5	1	1	5	5	5	5	5	4	4	5	1	5	5	5	5	2	5	5	4.17753	5
F	5	5	5	5	1	1	1	1	1	1	1	1	1	1	1	5	5	1	1	2	1	1	1	1	1	1	1	1	1	1	1	1	1	1	1	1	1	1	1	1	5	1	5	5	1	1	1	1	1
F	4	5	5	1	5	1	1	1	5	5	1	5	5	4	5	1	1	1	1	1	1	1	1	4	1	1	3	1	2	1	5	2	1	1	5	5	1	1	1	1	5	1	1	4	4	5	5	3.53508	4
M	1	2	1	1	1	2	1	3	1	1	1	2	1	1	1	1	1	1	1	1	1	1	1	1	1	1	1	1	2	1	1	1	1	1	2	1	5	1	1	1	2	1	1	1	1	1	1	1.69165	1
F	1	1	1	1	1	2	1	1	2	1	1	1	2	1	2	1	1	1	2	5	5	1	1	1	1	1	1	1	2	2	1	1	1	1	2	1	1	1	1	1	1	1	1	1.63143	1	1	1	1.22507	1
M	3	4	1	5	5	3	2	2	1	1	1	1	2	5	4	2	4	1	1	3	2	3	2	2	1	1	1	1	1	1	1	3	1	3	1	1	2	2	1	2	5	1	1	5	1	1	5	4.09088	5
M	1	1	2	2	2	4	1	4	1	1	1	4	1	1	1	3	4	1	1	1	1	1	1	2	3	1	1	1	4	1	1	1	1	2	1	1	2	1	1	1	1	1	1	1	1	1	1	1	1
F	1	1	1	2	1	2	1	2	1	1	1	3	1	1	1	5	1	1	1	1	1	1	1	1	1	1	3	1	2	1	2	1	1	1	1	1	1	1	1	1	1	1	1	1	1	1	1	1.59155	1
M	1	1	1	1	5	5	1	5	1	1	1	5	1	1	1	5	1	3	1	5	5	1	1	1	3	1	1	5	2	1	5	5	1	5	1	1	5	4	1	2	1	1	1	1	2	1	1	2.6976	1
M	4	5	2	4	2	2	2	2	2	1	1	4	2	5	3	1	4	1	1	5	5	1	3	5	4	1	1	1	5	5	2	2	3	2	2	1	4	1	1	1	2	1	1	5	1	1	1	1	1
F	4	4	4	5	3	5	1	2	1	4	1	1	4	4	1	4	2	1	1	1	1	1	1	1	1	1	1	1	1	1	1	3	3	3	1	2	3	2	1	1	2	1	1	5	3	1	1	1.17184	1
M	5	5	5	5	3	3	3	3	3	3	1	1	3	5	5	3	3	5	3	5	3	1	5	1	1	4	1	1	1	1	1	3	5	4	2	1	3	2	1	1	1	1	3	1	5	5	3	1	1
M	3	3	2	3	4	3	2	2	3	1	1	3	3	3	3	4	4	1	1	2	2	1	1	2	1	1	1	1	1	1	1	1	1	1	2	2	1	1	1	1	2	1	2	3	3	2	1	1	1
F	1	1	1	1	1	1	1	1	1	1	1	3	1	1	1	1	1	1	1	5	5	1	1	1	1	1	1	1	1	1	1	1	1	1	1	1	1	1	1	1	5	1	1	1	1	1	1	2.14493	1
M	2	3	2	5	2	2	1	1	1	1	1	1	3	5	5	5	5	1	1	2	2	1	1	1	1	5	5	5	1	1	1	1	1	1	1	1	5	1	1	1	1	1	1	5	1	1	1	1	1
F	5	5	5	5	2	2	3	2	5	3	1	5	5	4	5	1	1	4	1	5	5	5	5	5	1	1	1	1	3	2	4	2	1	2	4	5	1	1	1	1	5	3	1	5	1	3	1	1.94669	1
F	5	1	5	3	5	1	1	1	1	1	1	3	1	1	3	4	4	1	1	4	3	1	1	1	1	1	1	1	1	1	1	1	1	1	1	1	3	2	1	1	3	1	1	1	1	1	3	3	3
F	5	5	3	5	1	5	5	5	5	5	1	5	5	5	5	3	3	1	1	4	4	1	1	1	4	1	3	1	1	1	5	5	5	5	4	5	4	5	1	1	5	3	1	5	5	1	1	2.01683	4
M	4	4	4	4	1	5	1	3	1	3	1	1	4	4	3	1	5	1	1	2	1	1	1	1	1	1	1	1	4	1	1	3	1	3	1	1	5	1	1	3	4	1	1	4	1	1	1	1	1
F	1	1	1	1	2	4	2	3	1	1	1	3	1	1	1	1	1	1	1	5	5	5	1	1	2	1	1	1	1	1	3	3	1	3	1	1	1	1	1	1	4	1	1	3	1	1	1	1.89062	1
M	2	1	1	1	1	1	1	1	1	1	4	1	1	1	2	1	1	1	1	1	1	1	2	3	1	1	1	1	1	1	1	1	1	2	1	1	2	1	3	3	2	1	1	5	1	3	2	2	1
M	1	2	1	3	2	5	1	3	3	1	1	1	1	1	3	1	1	2	3	5	5	1	1	1	1	1	1	1	1	1	1	4	1	3	1	1	4	1	1	1	5	3	1	5	1	1	1	1.53382	1
M	1	1	1	1	2	5	3	3	1	1	1	1	1	1	4	1	1	4	1	5	5	5	5	4	1	1	5	1	4	5	1	1	3	4	4	1	1	1	1	1	5	1	1	1	1	1	1	2.32557	1
F	5	5	5	5	3	5	3	3	4	3	1	4	3	5	1	1	1	1	2	1	1	1	1	1	2	2	1	2	4	1	4	5	3	3	4	2	2	1	1	1	5	3	2	5	3	5	5	4	5
M	3	5	3	2	3	4	4	3	2	1	2	1	2	3	1	1	1	1	1	2	1	1	1	3	3	1	4	1	2	1	2	3	4	4	2	1	2	1	3	1	5	5	1	4	1	1	2	1	1
M	5	5	1	5	1	1	1	1	1	1	1	5	1	5	5	1	1	1	5	5	5	5	5	1	1	1	1	1	5	1	5	1	1	1	1	1	1	1	1	1	5	1	1	5	1	1	1	2.39588	1
M	5	3	1	3	4	4	1	4	1	1	1	5	5	1	3	3	3	1	3	5	4	1	1	1	5	1	3	1	5	1	3	3	2	4	4	2	3	2	1	1	5	2	1	1	1	1	3	4	1
M	1	5	1	1	1	1	5	1	1	5	5	5	5	1	1	5	1	5	5	1	1	1	1	1	1	1	5	5	5	5	5	1	5	1	1	5	5	5	5	5	1	1	5	5	5	5	5	5	5
M	5	5	5	5	4	5	1	1	3	1	1	4	1	5	5	5	5	1	1	5	5	5	5	1	5	1	1	1	5	1	1	1	1	4	1	1	1	1	1	1	5	1	1	5	1	1	1	5	1
F	1	1	1	3	2	5	2	5	1	1	1	1	5	2	1	5	5	5	1	1	1	1	1	1	1	1	1	1	5	1	3	1	1	4	1	5	1	1	1	1	4	1	1	1	1	1	1	2.02896	1
M	3	3	2	5	1	5	1	1	1	2	4	5	5	5	5	2	2	1	2	5	5	5	2	2	2	1	5	4	3	2	5	5	2	3	2	5	5	3	4	5	5	1	1	5	3	4	5	1.42803	5
M	2	1	1	2	2	1	1	2	1	1	1	4	1	1	2	1	2	2	1	4	5	1	1	1	1	1	1	1	1	1	1	1	1	1	1	1	4	3	2	1	3	2	1	1	1	1	1	1.69214	1
M	4	1	1	1	2	1	1	3	4	1	1	1	1	1	1	5	5	4	1	5	3	1	1	3	3	1	1	1	4	1	1	1	1	3	1	1	1	1	1	1	2	4	1	4	1	5	5	2.60835	3
M	3	3	1	1	2	2	1	2	1	1	4	3	2	1	3	1	1	2	1	2	3	1	1	1	3	1	1	2	1	1	1	1	1	1	1	1	3	2	1	1	5	5	1	4	1	5	4	2.64912	3
F	1	2	2	2	2	2	1	2	2	1	1	3	1	2	1	1	1	1	1	2	1	1	3	1	1	1	1	1	1	1	1	1	1	1	1	1	2	1	1	1	1	1	1	1	1	1	1	1	1
M	1	2	3	4	2	1	1	2	1	1	1	2	4	3	1	2	4	3	1	2	1	1	1	1	3	1	1	1	4	3	2	1	3	3	1	3	3	2	1	1	4	4	1	1	1	1	1	1.28883	1
M	1	2	2	1	3	5	3	3	1	1	1	1	1	2	5	5	1	1	1	5	5	5	1	1	1	1	1	1	1	1	1	3	1	1	1	1	1	1	1	1	5	1	1	5	1	1	1	1	1
F	4	1	1	1	2	4	1	3	2	1	1	1	1	3	3	1	2	1	1	2	2	1	1	3	2	1	2	2	3	1	2	2	1	2	1	1	5	4	1	2	5	4	1	4	1	5	3	1	3
M	5	5	5	4	3	5	3	4	3	4	2	5	4	4	1	2	5	1	3	2	1	1	1	2	2	1	5	3	4	2	5	5	2	5	5	3	5	4	2	5	5	4	2	5	5	4	4	1	5
M	4	4	1	5	2	1	2	2	1	1	1	1	1	3	2	2	1	1	2	4	4	1	1	1	4	1	1	2	1	1	2	2	1	1	1	1	4	2	1	4	5	4	1	5	1	3	3	2.12501	2
M	2	5	1	5	3	3	1	2	1	1	1	3	5	5	2	5	4	3	1	1	1	3	1	1	1	1	1	1	3	1	1	4	1	2	1	3	2	1	1	2	4	1	1	5	3	1	1	1	1
F	1	1	1	4	1	3	1	3	1	1	1	1	2	1	1	1	1	1	1	1	1	1	1	1	4	1	1	1	1	1	1	2	1	3	1	2	1	1	1	1	5	4	1	4	1	1	1	1	1
M	1	3	1	1	2	2	1	2	3	1	1	3	1	4	4	1	3	1	1	3	3	1	1	1	1	3	1	2	1	1	2	1	1	1	1	1	2	2	1	1	4	1	1	4	1	1	2	1	1
M	1	3	1	3	1	1	1	1	1	1	1	1	1	2	5	2	2	2	1	5	5	1	1	1	2	1	3	1	2	1	1	1	1	1	1	1	3	1	2	1	3	1	1	2	1	2	3	1.45893	1
F	3	5	4	5	1	4	1	2	3	1	4	1	1	5	5	1	2	3	1	1	1	4	5	5	5	1	2.77225	5	4	4	1	2	3	3	1	1	4	3	5	1	4.35425	4	4	5	1	5	1	2.03266	5
M	4	4	1	1	1	2	1	2	1	1	1	1	1	2	3	1	1	1	1	4	4	4	2	1	1	1	1	1	1	1	1	1	1	1	1	1	2	1	1	1	1	1	1	4	1	1	1	1	1
M	5	5	5	5	4	5	1	5	2	3	1	4	4	4	5	4	2	1	1	5	5	5	5	4	3	1	4	1	1	1	3	5	1	5	2	1	5	2	1	1	1	1	1	5	4	4	1	1	1
F	5	5	5	5	1	5	1	3	3	5	5	5	5	5	5	1	5	3	1	1	1	2	4	4	1	1	1	2	2	2	5	5	3	3	3	4	4	2	5	1	5	1	5	5	5	2	2	1.63059	1.21711
M	2	1	2	1	1	2	1	1	1	1	1	1	1	1	5	1	1	1	1	5	5	5	1	1	1	1	1	1	1	1	1	1	1	1	1	1	1	1	1	1	1	1	1	1	1	3	1	1	1
F	5	5	5	1	1	1	2	1	2	2	1	1	2	1	1	1	1	1	1	1	1	1	2	2	1	1	1	1	1	1	1	1	3	2	5	1	1	1	1	5	1	1	5	5	5	1	1	2.96102	1
M	4	4	1	5	1	1	1	1	1	1	1	1	1	5	1	1	1	1	1	3	1	1	1	1	2	1	1	1	1	1	1	1	1	1	1	1	5	1	1	1	5	1	1	5	1	1	1	1	1
M	1	3	1	4	1	2	1	2	1	1	1	1	4	2	2	2	5	1	3	3	1	1	1	1	3	1	1	1	1	1	1	1	1	1	1	1	2	2	1	1	5	1	1	1	1	1	5	1	3
F	1	1	1	1	2	1	1	1	1	1	3	1	1	1	1	1	1	1	1	2	1	1	1	1	3	1	1	1	1	1	1	1	1	1	1	1	1	1	1	1	5	1	1	1	1	1	1	3.52163	3
M	2	3	1	5	4	3	1	1	1	1	1	3	1	2	5	2	1	1	2	4	4	1	1	2	1	1	3	1	3	1	2	2	1	2	1	1	2	1	1	1	3	2	1	5	1	2	1	1.14099	1
M	4	5	3	5	2	4	2	4	2	3	1	1	4	5	3	5	5	1	2	2	2	1	1	1	4	1	2	1	1	2	1	5	3	5	2	4	4	1	2	2	3	5	1	4	1	1	4	2.58266	3
F	5	5	2	5	2	5	3	4	5	2	1	2	2	4	3	1	1	1	1	1	1	1	5	4	4	1	1	1	1	1	2	4	2	4	4	1	5	5	1	1	1	1	1	5	4	1	2	4	1
M	2	3	2.5252	5	2	4	2	4	1	1	1	2	2	3	5	1	1	1	1	5	5	4	3	1	5	1	1	1	2	1	1	2	1	2	1	1	2	1	2	1	3	1	1	4	1	2	2	1	2
M	4	5	5	5	2	4	2	3	1	5	1	2	5	4	2	2	2	1	2	2	1	3	2	5	1	1	1	3	1	1	1	4	2	4	1	4	4	3	1	2	4	1	1	5	5	2	4	1.80315	3
M	1	3	2	5	2	1	1	1	2	1	1	3	1	2	1	5	5	1	1	4	3	2	2	1	2	1	4	1	4	2	3	2	1	2	2	1	1	1	3	1	5	2	1	2	1	3	3	1	3
M	5	5	5	4	5	5	4	5	5	5	3	5	5	4	5	1	1	1	2	5	5	5	2	1	3	1	1	1	1	1	4	5	5	3	3	4	5	1	2	5	5	4	2	5	5	2	2	1	2
F	5	5	5	5	5	5	1	3	5	2	1	3	3	5	3	1	3	1	3	1	1	1	3	3	3	1	5	1	5	1	3	3	1	3	5	3	1	1	1	1	5	3	3	5	3	1	1	1	1
M	5	5	5	5	5	5	5	5	5	1	1	1	5	5	1	1	1	1	5	5	5	5	1	1	1	1	1	1	5	5	5	5	5	5	5	1	5	1	1	1	4.0979	1	5	5	5	1	1.37439	5	1
M	4	5	1	1	1	5	1	1	1	1	1	1	5	3.17476	5	1	1	1	1	5	5	5	5	1	1	1	1	1	1	1	1	1	1	1	1	1	1	1	1	1	5	1	1	5	1	1	1	1	1
F	5	5	5	2	1	2	2	1	2	1	1	2	1	1	1	1	1	1	1	1	1	1	1	1	1	1	2	1	2	1	2	2	2	1	2	1	1	1	1	1	2	1	5	5	5	1	1	2.20725	1
M	5	5	5	5	1	4	4	5	3	5	1	1	5	4	1	5	5	1	1	1	1	1	1	1	2	1	1	1	1	1	1	3	4	5	3	5	4	3	1	3	1	1	1	5	5	1	1	1	1
F	1	2	1	2	2	2	1	2	1	1	1	1	1	2	2	1	1	1	1	1	1	1	1	1	2	1	1	2	1	1	1	2	2	2	1	1	5	3	1	1	1	1	1	1	1	1	1	1	1
M	1	4	1	2	1	1	1	1	1	1	4	1	1	5	5	1	1	1	1	5	5	5	1	3	1	1	3	4	3	1	1	1	1	1	1	1	5	2	4	5	5	5	1	5	1	5	1	2.05999	1
M	5	5	4	4	1	1	1	1	3	3	2	3	5	5	1	5	5	1	1	5	5	5	1	2	4	1	2	2	2	1	3	1	1	1	3	3	5	5	2	2	5	1	5	5	5	1	1	3.02933	1
F	2	3	2	3	5	1	1	1	1	1	1	1	4	4	5	1	1	1	5	1	4	3.71136	3	1	1	1	1	4	1	1	1	1	1	1	1	4	5	3	1	1	4	3	1	5	1	1	1	1	1
M	5	5	5	5	3	5	5	5	5	5	5	4	5	5	5	2	5	1	1	2	1	1	1	3	2	1	1	1	4	1	3	5	5	5	4	5	3	4	1	2	3	1	5	5	5	2	5	4	3
M	4	4	4	4	4	4	3	3	2	3	3	3	4	3	1	2	4	2	2	2	1	1	1	1	1	1	1	1	2	1	2	3	2	2	2	3	1	1	1	1	3	1	1	4	1	1	1	3	1
M	4	4	1	4	4	4	2	2	1	1	2	1	1	4	4	2	2	1	1	3	3	3	2	4	2	1	1	1	1	4	1	2	5	3	2	1	5	4	4	5	5	5	1	5	1	3	1	3.01132	4
F	5	4	4	3	4	3	2	3	1	1	1	1	2	3	1	1	2	1	1	1	1	1	1	1	1	1	1	1	2	1	1	2	1	2	1	1	2	1	1	1	1	1	1	1	1	1	1	2.52677	1
M	3	3	5	2	1	1	1	1	3	2	1	5	2	3	5	1	1	1	1	5	5	5	1	1	1	1	1	1	5	1	5	1	1	1	3	1	2	1	1	1	5	2	2	5	1	1	5	1	4
F	1	2	1	3	1	5	1	5	3	1	1	1	1	3	1	1	1	1	1	1	1	1	1	1	1	1	5	1	1	1	1	5	1	5	1	1	1	1	1	1	5	5	1	1	1	1	1	1	1
M	5	4	4	4	1	4	3	4	4	3	1	4	2	4	5	2	2	1	1	5	5	5	1	1	3	1	1	2	1	1	3	4	2	4	2	1	2	1	3	1	5	3	2	5	4	5	4	1	3
F	1	2	1	3	1	2	1	2	1	1	1	1	2	2	1	2	2	1	1	1	1	1	1	1	2	1	1	1	1	1	1	1	2	2	1	1	1	1	1	1	3	1	1	1	1	1	1	1	1
M	1	5	1	5	1	3	1	2	3	1	1	5	5	5	5	1	1	3	1	5	5	5	3	1	1	1	1	1	1	1	5	3	1	1	1	5	5	3	1	1	5	5	1	3	1	1	1	1	1
F	5	5	5	5	1	2	1	1	1	4	1	4	4	5	1	1	2	1	1	1	1	1	1	1	1	5	5	1	1	1	1	1	1	1	1	1	1	1	1	1	4	1	5	5	4	1	1	2.62448	1
M	5	1	1	1	5	2	2	4	2	1	1	1	5	2	1	5	4	1	2	5	4	1	1	4	3	1	1	3	3	1	1	4	2	4	2	3	4	3	3	3	5	1	1	4	1	1	1	1	1
F	5	5	2	4	3	2	1	2	1	1	2	4	3	4	4	4	4	1	1	2	2	1	1	1	1	1	2	1	3	1	5	1	2	2	1	1	2	1	3	1	4	4	3	3	1	1	2	2.27916	3
F	4	1	2	1	4	5	3	2	1	1	4	1	2	1	3	1	1	1	1	3	1	1	1	1	3	1	1	1	1	1	1	1	1	2	1	1	5	3	4	4	5	4	4	3	2	5	2	1	1
M	4	1	1	2	5	3	1	3	1	1	1	3	1	2	4	3	3	1	1	1	1	1	1	5	1	1	1	1	1	1	4	1	1	1	1	1	5	2	2	1	5	1	1	4	1	2	5	1	2
F	1	1	1	1	5	2	2	1	5	1	1	1	1	1	1	1	1	1	1	5	2	1	1	1	1	1	5	2	2	1	1	2	2	2	2	1	2	2	2	4	5	4	1	5	1	5	5	4	5
M	5	5	5	4	3	3	1	2	3	1	1	3	3	3	3	2	2	1	1	3	3	3	3	1	3	1	1	1	3	1	4	1	1	1	1	1	1	2	3	1	3	1.67451	1	5	5	1	3	1	1
M	3	4	3	4	2	3	5	3	4	2	1	4	1	3	4	3	4	1	2	5	4	1	1	3	3	1	1	3	3	1	4	3	3	2	2	2	4	3	1	1	2	5	1	4	1	1	1	1	1
M	1	5	1	5	1	1	1	1	1	1	1	1	1	5	5	1	1	1	1	5	5	1	3	1	5	1	3	1	1	1	1	1	1	1	1	1	1	1	1	1	5	1	1	5	1	1	1	3.34983	1
M	3	4	3	4	5	2	1	1	3	1	1	3	2	3	5	2	5	4	1	5	5	5	4	1	1	1	1	1	4	1	2	1	2	3	2	1	1	1	1	1	5	2	1	2	1	3	2	4	1
M	2	3	1	2	5	3	1	1	1	1	1	2	2	1	5	1	3	1	1	5	5	1	1	1	4	1	1	1	1	1	2	3	1	1	1	1	3	1	1	1	5	1	4	4	1	1	1	1	1
M	5	5	2	4	2	3	2	2	2	2	3	2	2	4	2	2	2	1	1	2	2	1	3	2	1	1	1	1	2	1	2	3	2	2	2	2	1	1	4	2	4	3	1	4	2	2	1	2	2
M	2	1	1	1	4	1	1	1	1	1	1	1	1	1	1	1	1	1	1	2	1	1	1	1	1	1	2	1	2	1	1	1	1	1	1	1	1	1	1	1	4	1	1	5	1	1	1	1.57253	1
M	5	5	2	5	5	3	2	2	3	1	2	3	1	3	5	2	2	2	1	5	5	5	5	3	2	1	1	2	1	1	1	1	1	3	2	1	2	1	2.64872	1	3	5	5	5	1	5	5	1	3
M	2	4	4	5	5	5	5	5	3	1	1	4	3	4	4	4	3	1	5	1	1	3	4	2	2	1	1	2	5	2	3	2	4	4	2	1	5	4	1	3	4	1	1	3	2	3	2	1.17168	1
M	2	5	1	5	5	5	4	5	3	4	1	4	1	5	4	1	1	1	1	5	5	5	1	5	3	1	2	1	4	4	3	4	2	4	3	1	2	2	1	1	4	2	1	3	1	1	1	1	1
M	4	4	3	5	1	2	1	2	1	1	1	2	1	4	4	1	1	2	1	5	5	2	1	1	1	1	1	1	4	1	2	2	1	1	1	1	3	1	1	1	4	1	2	4	4	2	1	4	1
M	2	2	1	3	2	1	1	2	2	1	1	3	2	3	5	4	4	1	1	5	5	4	2	2	3	1	1	1	3	1	4	1	1	1	2	1	4	3	1	1	4	1	1	1	1	1	1	4	1
M	5	5	5	5	1	5	3	1	2	5	5	1	5	5	1	1	5	1	1	2	3	1	3	4	4	1	5	5	5	2	1	5	1	4	5	1	5	5	5	1	4	1	4	1	1	1	1	2.41177	1
M	2	3	1	3	1	2	1	2	3	2	3	1	2	2	1	1	1	1	1	5	5	5	3	3	2	1	1	3	1	1	1	2	1	2	1	2	1	1	3	1	2	1	1	5	1	1	3	2.63284	4
F	3	3	4	5	5	4	3	3	2	3	1	1	4	3	2	5	5	1	1	1	1	1	1	1	1	1	1	1	4	1	1	3	3	4	4	4	5	2	1	1	3	1	1	5	1	2	1	2	1
M	5	5	5	5	1	3	1	1	4	3	1	3	3	5	1	1	1	1	1	1	1	1	1	1	1	1	1	1	5	1	5	1	1	1	5	2	1	1	1	1	5	1	1	5	4	1	1	3.00064	1
F	5	5	5	5	5	5	5	5	5	5	5	5	5	5	5	1	5	5	1	5	5	1	5	5	1	5	5	5	5	5	5	5	5	5	5	1	5	1	1	1	5	5	1	5	1	1	1	5	1
M	2	4	1	3	2	5	1	2	2	1	1	1	2	2	3	1	1	3	1	5	5	5	2	2	1	1	1	1	1	1	1	4	1	2	1	2	3	2	1	1	5	4	1	4	1	2	3	1	3
F	1	4	1	1	2	1	3	1	1	1	1	1	1	5	5	1	1	1	1	3	2	1	1	1	3	4	1	2	1	1	1	1	1	1	1	1	4	3	1	1	1	5	1	5	1	3	1	1	1
M	5	5	3	5	1	3	1	2	2	2	1	4	3	5	5	3	4	2	1	4	3	5	3	1	2	1	1	1	3	1	4	2	1	1	3	1	1	2	1	1	5	3	1	5	1	1	1	3	1
M	5	5	1	1	1	1	1	1	1	1	1	1	1	1	5	2	1	1	1	5	5	1	1	1	1	1	1	1	1	1	1	1	1	1	1	1	2	1	1	1	4	1	1	1	1	1	1	1.47139	1
M	5	5	5	4	2	3	2	1	2	1	1	2	2	4	5	1	4	4	1	2	2	5	2	1	4	1	5	5	2	1	2	1	1	2	2	2	3	2	1	1	5	5	5	5	3	2	1	1	1
M	5	5	5	5	1	3	1	1	1	3	1	2	4	4	5	2	2	1	1	2	2	1	1	1	2	5	3	5	2	1	5	1	1	1	2	2	4	3	1	1	4	5	5	5	2	2	1	5	1
M	5	5	3	4	3	3	2	3	3	2	1	2	4	5	5	3	3	1	3	4	4	5	2	1	3	1	2	1	3	1	1	3	3	3	3	4	1	1	2	3	3	1	4	5	2	1	1	1	1
M	5	5	1	5	1	5	4	2	1	1	1	1	5	5	5	1	1	1	1	1	1	1	1	1	1	2	1	1	1	1	1	5	3	1	1	5	5	2	1	1	5	1	1	5	5	1	1	3.3702	1
M	5	5	5	5	5	5	4	5	5	5	1	5	3	5	2	5	5	2	2	3	2	1	1	1	5	1	1	1	3	3	3	5	3	3	1	2	1	1	1	1	5	5	1	3	1	5	3	1.26073	1
F	5	5	5	5	1	5	5	5	3	5	1	1	5	5	2	5	5	1	1	1	1	1	1	1	2	1	3	1	2	1	1	5	5	5	3	5	5	3	1	1	5	1	1	5	5	1	1	1	1
M	5	5	1	5	1	1	1	1	5	1	1	1	5	5	1	5	5	1	1	1	1	1	1	1	1	1	5	1	1	1	1	1	1	1	3	5	1	3	1	1	5	5	1	5	1	1	1	3.06229	1
M	1	1	2	5	1	1	3	4	1	1	1	1	1	4	5	1	1	1	1	5	5	5	5	1	1	1	1	1	1	1	1	3	1	4	1	1	1	1	1	1	5	5	1	5	1	1	1	1	1
F	5	5	1	5	1	5	5	5	3	3	1	5	5	5	5	5	3	5	1	5	5	5	5	5	5	1	3	1	3	1	5	5	5	5	1	5	5	5	5	5	5	5	5	5	1	5	5	1	3
F	1	2	1	2	1	3	2	2	2	1	1	2	2	2	1	1	3	1	1	1	1	1	1	1	1	1	1	1	2	1	3	2	1	3	3	1	5	4	1	1	2	1	1	1	1	1	1	1.6734	1
F	3	3	2	3	2	3	2	3	3	2	1	2	3	2	5	2	2	1	1	5	5	1	1	2	1	1	1	1	5	1	1	3	2	2	3	4	3.54315	2	1	1	2	1	1	3	2	4	4	1	1
M	1	3	4	1	1	4	4	4	1	4	4	4	5	1	1	1	1	1	3	2	2	1	4	1	3	1	1	1	1	1	3	1	1	3	1	2	1	1	3	2	2	2	1	2	2	5	4	1	3
F	3	4	3	3	1	5	3	5	5	5	1	3	5	4	1	1	5	2	1	4	1	1	1	1	3	1	5	1	1	1	3	5	3	5	5	5	2	2	1	1	5	2	1	5	5	5	1	1	1
F	1	2	1	1	2	5	1	2	1	1	1	2	2	1	1	1	5	1	1	1	1	1	1	1	1	1	1	1	1	1	2	1	1	3	1	1	4	1	1	1	1	1	1	1	1	4	1	1	1
F	1	1	1	2	2	2	1	2	2	1	1	1	2	1	1	2	2	1	1	1	1	1	1	1	1	1	1	1	1	1	1	1	1	1	1	1	2	1	1	1	1	1	1	1	1	1	1	1.50078	1
M	4	1	1	1	1	3	1	2	1	1	1	1	1	1	2	1	1	1	1	5	5	4	1	1	2	1	1	1	1	1	1	2	1	1	1	1	2	1	1	1	2	1	1	1	1	1	2	1	2
F	2	1	2	3	3	3	5	2	1	1	1	2	1	1	1	1	1	1	1	1	1	1	1	1	1	1	2	2	1	1	1	1	1	1	1	1	1	1	1	1	4	2	1	1	1	1	1	2.17538	1
M	3	1	2	5	3	1	2	1	1	1	1	1	1	1	1	1	1	1	1	1	1	1	1	1	1	1	1	1	1	1	1	1	1	1	1	1	1	1	1	1	1	1	1	1	1	1	1	1	1
F	4	4	2	2	2	1	1	2	4	1	1	1	5	3	2	2	4	1	1	1	1	1	1	1	1	1	1	1	4	2.38014	1	4	1	5	4	3	2	2	1	1	2	1	1	2.76555	3	1	1	1	1
F	1	1	1	1	3	1	1	2	2	1	1	1	2	1	1	1	1	1	1	1	1	1	1	1	1	1	1	1	2	1	1	2	1	2	1	1	2	2	3	1	2	1	1	1	1	2	1	2.47807	1
F	2	1	2	1	1	1	1	3	2	1	1	1	2	1	2	1	1	1	1	4	2	1	1	1	1	1	1	1	2	1	1	1	1	2	2	1	1	1	1	1	3	1	1	1	1	1	1	1.06839	1
M	2	1	1	1	1	2	1	2	1	1	1	1	1	1	1	1	1	1	1	2	3	1	1	1	1	1	1	1	1	1	1	1	1	1	1	1	1	1	1	1	2	1	1	1	1	1	1	3.36006	1
M	5	5	5	5	3	3	1	1	1	2	1	1	1	3	5	5	5	3	1	5	5	1	1	1	3	1	3	1	1	1	1	1	1	1	1	3	5	1	1	1	3	1	3	2	1	1	1	1	1
M	1	1	1	2	1	1	1	1	1	1	1	1	1	1	2	1	3	1	1	4	4	1	1	1	5	2	4	1	1	1	1	1	1	1	1	1	2	1	1	1	2	1	1	1	1	1	1	1	1
F	3	3	1	1	5	5	5	5	5	1	1	5	1	1	5	1	1	5	5	3	2	1	1	3	5	1	1	1	5	1	1	1	5	5	3	1	5	5	5	1	5	5	1	1	1	1	1	2.13219	1
F	4	3	5	4	1	3	3	3	3	4	3	3	3	5	1	1	3	3	4	5	5	1	1	1	3	1	1	1	1	1	1	1	3	3	1	3	2	1	1	1	1	1	1	5	4	1	1	1.70732	1
F	1	2	1	2	1	2	1	1	1	1	1	1	1	2	1	1	1	1	1	3	1	1	2	2	3	2	3	1	4	1	1	3	1	2	1	1	2	2	1	1	3	2	1	5	1	1	1	4	1
M	4	1	1	1	3	2	2	2	1	2	1	1	1	1	5	1	1	1	1	5	5	5	1	1	1	2	1	1	1	1	1	2	1	2	1	1	2	1	1	1	4	2	1	1	1	3	1	1	1
F	1	1	1	3	1	2	1	2	1	1	1	1	1	1	3	1	2	1	1	5	4	1	1	1	1	1	1	1	1	1	1	1	2	2	1	1	5	2	1	1	5	5	1	5	1	1	1	1.30016	1
M	5	5	4	5	5	5	3	3	2	3	1	5	4	4	5	3	5	1	3	2	1	1	1	4	4	1	1	1	4	1	5	4	2	2	2	3	2	1	1	1	4	2	1	5	4	2	1	1	1
F	5	5	5	3	5	2	1	2	2	5	1	1	5	5	1	1	2	1	1	1	1	1	1	1	1	5	3	5	2	1	1	2	1	2	2	5	5	5	1	1	1	1	5	5	5	1	1	2.45133	1
M	5	5	5	2	1	5	5	5	1	5	1	1	5	4	4	1	5	1	1	5	5	5	1	1	5	1	1	3	5	1	1	5	5	5	3	5	5	5	1	3	5	5	5	5	5	1	1	3.73846	1
M	4	4	2	3	2	4	1	4	1	3	1	1	4	3	4	5	5	2	1	5	5	5	1	1	2	1	3	1	1	1	1	2	1	1	1	3	2	1	1	1	3	1	1	3	1	1	2	1	1
M	1	2	2	1	2	3	1	1	1	1	1	1	2	1	5	2	2	4	1	5	5	5	1	1	1	1	1	1	1	1	1	3	1	1	1	1	1	1	1	1	4	1	1	1	1	1	1	1	1
F	1	1	1	1	1	1	1	1	1	1	1	1	1	2	1	1	1	2	1	5	2	1	1	3	5	1	1	1	1	3	1	1	1	3	1	1	5	5	1	1	5	1	1	5	1	1	1	1	5
M	5	5	5	2	1	1	2	5	3	5	1	1	5	5	1	1	1	1	1	2	1	1	1	5	5	1	1	3	4	1	1	5	5	5	5	5	2	1	1	1	5	5	2	5	5	1	2	1	1
M	1	1	1	2	2	1	1	1	1	1	1	1	1	1	3	1	1	1	1	3	3	5	1	1	1	1	1	1	1	1	1	1	1	1	1	1	1	1	1	1	1	1	1	1	1	1	1	1	1
F	1	1	1	1	1	1	1	1	1	1	1	1	1	1	1	1	1	1	1	1	1	1	1	1	1	1	1	1	1	1	1	1	1	1	1	1	1	1	1	1	1	1	1	1	1	1	1	1.82651	2
M	1	1	1	2	4	4	1	1	1	1	4	3	1	1	1	1	1	1	1	1	1	1	1	2	1	1	1	1	3	1	1	1	1	1	1	1	3	3	2	2	5	5	1	5	1	4	3	3.23708	3
F	2	3	1	4	1	2	1	2	4	1	2	4	2	3	3	1	1	1	3	2	2	2	2	1	2	1	1	1	4	1	3	2	2	1	4	1	2	2	2	1	1	1	2	3	1	1	3	1.7199	3
M	4	4	2	2	3	4	2	3	2	1	1	2	2	3	2	2	1	1	1	3	2	1	1	1	2	1	1	1	3	1	1	2	1	1	1	1	3	2	1	2	4	3	1	4	3	4	1	1	1
M	3	4	2	3	2	3	1	1	2	1	1	2	2	3	3	2	2	1	2	3	2	1	1	1	2	1	1	1	2	1	1	3	1	2	2	2	4	3	4	4	5	2	2	2	2	2	4	2	4
F	1	2	1	3	3	4	4	4	2	1	5	3	1	3	4	2	2	1	3	1	1	1	1	1	1	1	5	1	1	3	1	1	1	3	2	1	3	3	4	4	5	5	1	5	1	5	4	1.55282	4
M	4	4	5	5	3	5	2	3	1	2	1	4	4	5	1	3	4	1	3	1	1	1	1	2	2	1	1	3	2	1	4	5	2	3	2	3	2	2	1	1	3	1	3	4	5	3	4	2	3
M	2	5	1	4	1	3	3	3	2	1	2	1	2	4	1	1	1	1	1	1	1	1	1	1	1	1	4	1	1	1	1	1	3	2	1	1	1	1	1	1	5	5	1	4	1	3	1	1	1
M	4	4	3	3	1	3	3	3	4	3	1	2	2	2	1	4	4	3	3	5	5	5	2	3	1	1	1	1	2	2	1	3	3	3	3	4	1	1	1	1	2	2	1	2	1	3	1	1	2
M	3	4	1	4	5	1	1	1	1	1	1	1	1	1	5	1	1	5	1	5	5	5	5	5	5	1	5	1	4	1	1	1	1	1	1	1	4	1	1	5	5	1	1	1	5	1	5	3.3743	1
M	5	5	2	2	4	5	1	5	1	4	1	2	2	4	5	5	3	1	1	1	1	1	1	2	1	1	4	1	2	1	1	5	3	5	2	2	4	1	1	3	5	1	1	5	1	1	1	1	1
F	2	3	5	3	1	5	3	5	1	5	1	3	4	3	1	4	4	1	1	5	5	1	1	1	1	1	5	1	1	1	3	5	5	5	1	4	3	3	1	1	1	1	4	3	4	1	1	3	1
M	3	5	4	5	1	4	3	4	4	4	1	1	5	5	3	1	5	1	1	3	3	5	5	3	1	1	1	4	2	1	1	4	4	4	1	2	1	1	1	3	3	2	3	4	4	1	2	3	1
F	1	1	1	1	2	5	1	2	2	1	1	1	1	1	3	1	1	1	1	1	1	1	1	1	2	3	1	3	1	1	1	2	1	1	1	1	3	2	1	2	1	1	1	2	1	1	1	1	1
F	3	4	3	4	1	4	4	4	4	4	1	4	4	4	3	4	5	3	1	2	1	1	4	5	5	1	1	5	4	1	5	4	4	4	5	3	5	5	1	1	2	5	1	5	3	1	1	4	3
F	5	5	5	5	2	5	1	3	1	2	2	1	4	5	3	1	1	1	1	3	3	1	5	3	1	1	1	1	1	1	1	1	1	1	1	1	1	1	1	1	1	1	1	5	1	1	1	2.59918	4
F	4	4	1	3	5	2	1	1	5	1	2	2	1	1	1	1	2	1	1	5	5	1	1	1	5	1	1	1	5	1	2	1	1	2	5	1	2	2	1	1	5	5	1	4	1	1	1	4	1
M	5	5	1	5	1	1	1	1	4	1	1	4	4	4	2	5	5	1	3	1	1	1	1	1	1	1	1	1	2	1	4	1	1	1	4	4	1	1	1	1	2	1	1	4	3	1	1	5	1
F	2	4	5	4	2	5	5	5	4	4	3	3	2	3	1	2	2	1	1	1	1	1	1	2	3	1	5	1	1	1	3	3	2	2	3	2	1	1	1	4	4	3	5	4	4	4	4	2	4
M	4	4	3	5	2	4	4	2	4	4	1	5	5	5	1	1	3	4	1	4	5	1	1	1	3	1	2	3	3	1	5	4	3	3	4	5	5	2	1	1	5	3	3	5	4	1	2	2	3
M	5	5	3	4	2	5	1	1	1	1	1	1	3	2	1	2	5	1	2	1	1	2	1	1	3	1	1	1	1	1	1	3	1	1	1	2	5	3	1	1	5	1	1	2	1	5	3	1	4
M	3	3	1	5	1	1	1	1	1	1	1	1	1	3	5	1	1	1	1	5	5	5	2	1	1	1	1	1	3	1	1	1	1	1	1	1	1	1	1	1	3	1	1	2	1	1	1	1	1
F	3	4	3	4	2	3	2	2	3	3	2	1	4	5	3	5	3	1	2	5	5	1	2	1	2	1	5	1	3	1	1	3	2	2	1	1	2	1	2	1	1	3	1	3	1	1	3	4	3
M	1	1	1	1	1	1	1	1	1	1	1	1	1	1	1	1	1	1	1	2	1	1	1	1	1	1	1	1	1	1	1	1	1	1	1	1	1	1	1	1	5	5	1.99499	5	1	2	2	1	1
M	2	2	1	3	2	3	1	2	3	1	1	2	1	3	5	1	1	4	1	5	5	5	5	1	4	1	1	1	2	1	2	2	1	2	1	1	3	1	1	1	5	2	1	3	1	1	1	1	1
M	3	5	5	5	4	4	3	4	4	4	1	5	4	4	5	5	4	3	2	5	5	5	5	4	5	1	1	1	3	1	4	3	3	3	3	4	2	2	1	1	5	1	2	5	2	3	1	1	1
F	5	5	5	5	5	5	5	5	5	5	1	5	5	5	1	1	5	1	1	1	5	5	5	5	5	1	1	5	1	1	5	5	1	5	5	5	5	5	5	5	5	1	1	5	5	5	1	5	5
M	2	4	4	1	2	5	3	5	1	5	1	4	1	3	4	1	1	1	2	5	5	1	1	1	1	1	1	4	4	1	1	1	1	1	1	1	5	3	1	1	5	4	1	1	4	5	1	1	1
F	5	5	3	5	1	5	1	2	1	1	1	1	5	5	5	1	5	1	1	2	1	1	1	1	3	1	1	1	1	1	3	1	3	1	5	5	2	1	1	1	5	3	2	5	5	1	1	4.80984	1
M	3	2	2	4	2	3	2	3	4	2	2	3	3	3	4	2	2	3	2	4	4	2	2	2	2	2	2	2	2	2	4	2	2	3	2	3	2	2	2	2	3	2	2	2	2	4	4	1	4
F	4	3	5	2	1	5	2	3	1	3	2	1	1	2	2	1	2	1	1	2	1	1	1	2	2	1	1	2	3	1	1	1	1	1	1	1	1	2	1	2	1	1	1	4	5	3	1	2	1
F	5	1	5	5	1	5	1	5	5	5	1	5	5	1	1	1	5	1	5	5	5	1	1	5	1	1	1	1	5	5	5	5	5	5	5	5	5	1	1	1	5	5	1	5	5	1	1	1	1
F	1	2	1	5	1	2	1	1	1	1	5	1	5	3	5	1	1	2	3	2	2	1	1	1	2	1	1	1	2	1	1	2	1	1	1	2	2	1	1	1	5	3	2	4	1	4	5	2.50483	3
M	5	5	1	5	4	1	1	3	5	1	1	1	4	5	5	4	5	5	5	5	5	5	5	2.08816	1	1	4.29506	1	5	1	5	1	1	1	1	1	1	1	1	1	5	1	1	5	1	1	1	1	1
M	2	2	1	2	1	2	2	2	2	1	1	3	2	1	3	1	1	3	1	3	4	5	3	2	1	1	3	1	3	1	3	2	2	2	4	1	1	1	1	1	2	1	1	1	1	1	1	1	1
M	2	2.24507	1	2	2	2	2	2	2	2	1	1	5	3	4	1	1	2	1	5	4	5	3	3	2	2	2	1	2	2	2	2	4	2	4	5	1	2	1	1	4	4	2	5	5	3	3	1.07383	3
M	4	4	4	2	1	5	3	3	2	3	1	1	1	1	5	1	3	2	1	5	5	5	2	4	1	2	4	1	2	1	1	1	1	3	1	1	1	1	1	1	5	1	2	3	1	4	1	2	3
M	5	5	5	5	3	5	3	5	5	5	1	2	5	5	2	3	3	2	1	3	4	1	2	1	2	1	5	3	1	1	1	5	2	5	2	1	5	5	1	4	5	5	2	5	5	1	1	3.19856	1
M	2	3	3	3	2	5	3	5	4	3	2	4	4	3	3	4	3	1	1	5	3	4	1	1	1	1	1	1	3	1	3	2	1	2	3	2	1	1	1	1	2	1	1	1	1	3	1	3	1
M	1	1	1	2	1	2	2	1	1	1	1	2	1	2	1	1	1	1	1	5	5	2	1	1	5	1	1	1	1	1	1	1	1	1	1	1	3	3	1	1	3	1	1	1	1	1	1	1	1
M	4	4	3	5	5	5	4	4	3	3	1	1	4	4	4	1	1	3	4	5	5	5	5	1	3	1	1	1	4	1	1	1	1	3	1	2	2	1	3	2	5	5	2	5	3	5	3	2.01804	3
F	4	4	5	4	4	5	5	5	4	4	2	3	4	3	3.81547	3	5	3	4	5	4	3	3	3	4	3	4	4	4	3	3	4	5	5	3	4	5	4	3	4	5	5	3	5	4	5	5	4.98148	4
F	1	1	1	2	3	1	1	1	1	1	1	1	1	1	1	1	2	1	1	1	1	1	1	1	1	1	1	1	1	1	1	1	1	1	1	1	1	1	1	1	1	1	1	1	1	1	1	2.48793	1
M	1	1	1	5	3	1	1	1	4	1	3	4	1	3	5	5	2	1	1	5	5	5	5	1	1	1	1	1	3	1	4	1	1	1	3	1	5	1	1	1	5	1	1	4	1	1	1	1	1
F	5	5	3	5	3	5	4	3	5	3	2	5	4	5	5	1	3	2	2	4	4	5	5	3	5	1	3	3	5	3	5	4	3	3	5	3	5	4	2	3	5	1	1	5	1	2	1	1	1
M	5	5	3	5	3	4	2	4	2	3	1	2	4	5	5	3	3	1	1	5	5	5	5	1	2	1	2	1	1	1	4	5	3	4	2	3	5	4	2	4	5	3	1	5	3	2	1	2.37171	1
M	4	3	5	5	3	4	2	3	2	1	1	3	2	4	5	2	3	1	1	5	5	5	2	1	2	1	2	1	1	1	1	1	1	2	1	1	3	2	1	1	3	1	1	3	1	2	3	1	3
M	5	5	3	2	4	3	2	3	4	4	1	1	3	2	1	1	4	1	1	1	1	1	1	4	1	1	1	1	1	1	1	2	3	4	3	2	1	1	1	1	4	1	1	5	5	1	1	1	1
M	3	5	3	4	4	5	4	5	5	4	2	2	3	5	5	2	4	2	1	5	5	5	2	1	4	1	3	1	5	1	3	4	4	4	5	2	5	1	2	1	5	2	1	5	1	2	5	2.64779	3
M	2	1	1	2	5	3	2	2	1	1	1	1	2	1	1	1	2	1	1	1	1	1	1	2	1	1	1	3	1	1	1	1	1	1	1	1	2	2	1	1	5	2	1	1	1	1	4	1	3
F	3	4	5	5	3	4	1	3	2	4	4	1	5	4	3	4	4	1	3	2	2	3	1	4	3	1	2	1	1	1	1	4	2	3	2	1	1	1	4	1	4	3	2	3	4	1	1	4	1
F	5	5	5	5	2	3	1	2	1	5	1	1	5	5	1	4	5	1	1	1	1	1	1	1	1	1	1	1	1	1	2	2	1	2	1	1	3	1	1	1	5	1	5	5	5	1	2	1	2
M	4	5	5	5	2	5	2	5	1	1	1	5	3	5	5	1	1	1	1	5	5	5	5	1	2	1	1	1	5	1	5	4	1	4	1	1	5	4	1	1	5	1	1	5	1	5	1	5	1
M	2	4	1	5	4	4	1	3	1	1	1	1	1	4	4	1	1	1	4	5	5	3	1	1	2	1	1	1	5	1	1	5	1	5	1	1	5	5	1	1	5	5	1	5	1	1	1	4.71893	1
M	2	2	1	5	1	1	1	3	3	1	1	1	4	1	5	2	4	1	1	5	5	5	3	1	2	1	2	1	1	1	1	5	1	5	2	5	1	1	3	1	5	1	1	1	4	1	3	1	1
F	1	1	1	4	5	4	3	3	3	1	1	3	1	2	1	1	2	2	1	1	1	1	1	1	2	1	1	1	3	2	2	2	3	2	3	1	3	2	1	1	4	1	1	5	1	3	3	1.17101	3
M	5	5	5	5	5	5	5	5	3	5	3	1	5	3	1	5	5	1	1	1	1	1	1	1	3	1	1	1	3	1	5	4	1	5	1	4	3	3	1	1	2	1	5	5	5	5	5	1	3
M	3	3	2	1	5	1	5	2	2	2	1	3	1	4	5	2	2	2	1	5	5	5	2	2	4	1	1	1	3	1	2	3	1	2	2	1	3	2	1	1	4	3	1	5	1	1	2	5	2
M	4	3	1	4	3	2	1	3	1	1	4	1	1	4	1	1	1	1	5	1	1	1	1	1	5	5	1	5	1	1	1	5	1	3	1	1	5	3	1	1	4	3	1	5	1	1	1	1	1
M	5	5	1	5	1	2	1	3	1	2	1	1	2	5	5	1	1	1	1	5	3	1	1	1	2	1	1	1	2	1	1	1	1	1	1	1	1	1	1	1	5	1	1	5	3	3	3	5	3
M	5	5	1	5	3	5	2	3	2	1	3	1	3	5	5	5	5	1	1	3	3	5	1	3	3	1	3	5	1	1	1	3	3	3	3	1	5	5	3	3	3	5	1	1	1	1	1	5	1
M	3	4	4	2	2	3	1	2	2	1	1	1	1	3	5	1	1	3	1	2	1	5	1	4	1	1	5	1	1	2	1	1	1	1	1	1	1	1	1	1	5	1	1	5	1	4	1	1	1
M	3	2	1	2	1	5	1	3	1	1	1	3	1	4	5	2	3	1	1	4	5	3	1	1	3	1	3	1	1	1	3	1	1	2	1	1	1	1	1	3	1	1	1	3	1	5	3	1	2
M	5	5	5	5	1	5	1	4	5	5	1	5	5	5	2	1	5	5	1	5	5	5	5	1	3	1	1	1	1	5	5	4	2	4	5	5	3	1	1	1	5	1	1	5	3.71773	3	3	1	2.45033
M	5	1	1	1	1	1	1	1	1	1	1	1	1	1	1	1	1	1	1	1	1	1	1	1	1	1	1	1	1	1	1	1	1	1	1	1	1	1	1	1	4	5	1	5	1	5	5	3.23644	5
M	3	3	2	2	2	1	2	2	2	3	2	4	4	2	2	2	2	2	1	1	1	4	2	4	1	1	5	4	1	4	1	1	1	1	1	1	3	1	4	2	2	4	1	5	4	2	1	1	1
F	5	5	1	5	1	3	5	5	5	3	1	5	3	5	5	1	1	4	2	5	5	5	4	5	5	2	1	5	3	5	5	3	5	5	5	3	5	5	1	5	1	1	5	5	5	1	1	3.40849	1
F	3	5	5	5	4	5	5	5	3	5	1	5	2	5	5	5	5	1	1	2	2	1	1	5	1	1	2	1	3	1	1	5	5	5	4	2	5	2	1	1	5	5	1	5	3	5	1	5	5
M	5	5	5	5	1	5	1	3	5	1	1.93602	5	1	5	5	1	1	5	1	5	5	5	3	3	5	1	1	3	5	5	5	5	1	3	5	1	3	3	3	3	5	1	5	5	3.88237	1	1	1	1
M	3	5	4	4	2	5	1	3	3	3	1	4	2	5	5	1	1	1	1	5	5	5	1	1	1	1	1	1	2	1	4	4	1	3	2	2	2	1	1	1	5	4	1	4	1	5	5	1	5
F	5	5	3	5	1	3	1	2	2	1	1	2	3	1	1	4	4	1	1	1	1	1	1	2	1	1	1	1	1	1	2	4	1	4	2	1	1	1	1	1	4	4	1	5	4	1	1	1	1
M	1	3	1	5	5	5	1	4	1	1	1	1	2	5	1	5	5	4	5	5	5	1	1	2	2	1	2	2	1	1	1	2	1	1	1	1	4	4	1	1	5	1	1	5	1	5	5	1	1
F	4	2	3	3	5	4	2	4	3	2	1	3	1	4	5	2	3	1	1	5	5	3	1	1	1	1	1	1	5	1	3	4	2	3	3	1	5	5	2	1	2	2	1	3	2	2	1	1	2
M	5	5	4	3	3	2	2	2	2	3	1	4	3	3	2	1	3	2	2	4	3	3	3	1	1	1	2	1	1	1	3	3	2	2	2	2	3	2	1	1	5	1	1	4	2	3	4	1	4
M	1	4	1	4	1	2	1	1	1	1	1	3	1	5	2	4	2	3	1	5	5	5	3	1	2	1	1	1	5	1	2	2	1	1	4	1	4	2	3	1	3	1	1	3	1	1	3	1	2
M	2	4	1	5	2	3	2	2	2	1	4	2	1	2	2	1	1	2	1	3	3	1	1	5	3	1	2	3	2	2	1	3	1	2	2	1	5	4	5	5	5	3	1	4	1	2	2	2	1.37915
F	5	5	5	5	1	5	5	5	5	1	1	5	5	5	1	1	1	1	1	5	5	1	1	1	1	1	1	1	1	1	1	5	5	5	1	1	1	1	1	1	5	1	1	5	1	1	1	2.15852	1
M	4	1	1	1	2	2	1	1	1	1	1	1	1	1	1	1	1	1	1	2	1	1	1	1	1	1	1	1	1	1	1	1	1	1	1	1	1	1	1	1	5	5	1	4	1	3	1	1	1
F	5	5	5	5	2	4	3	1.68996	1	2	1	1	2	5	5	1	1	1	1	1	1	1	1	1	3	1	1	4	2	1	2	3	3	2	1	2	3.47634	4	1	3	4	1	5	5	5	1	1	3	1
F	1	2	1	3	2	2	1	3	1	1	1	1	2	1	5	1	2	1	1	5	5	5	1	1	5	1	1	1	1	1	1	1	1	1	1	1	5	3	1	1	2	1	1	1	1	1	1	1	1
M	5	5	3	4	1	2	1	2	2	2	1	1	3	3	3	1	2	1	1	4	2	5	5	1	1	1	3	1	1	1	1	3	1	4	1	3	1	1	1	1	2	1	1	5	2	1	1	1	1
M	2	2	1	3	2	3	1	1	1	1	1	1	1	2	2	2	3	1	2	5	5	5	1	1	2	1	1	1	2	1	1	2	1	1	1	1	1	1	1	1	1	1	1	2	1	1	1	1	2
M	2	2	1	3	2	3	1	1	1	1	1	1	1	2	2	2	3	1	2	5	5	5	1	1	2	1	1	1	2	1	1	2	1	1	1	1	1	1	1	1	1	1	1	2	1	1	1	1	2
M	2	4	1	5	2	2	2	1	1	1	1	1	1	5	3	1	1	2	1	4	3	1	1	1	2	1	4	1	2	1	1	1	1	1	1	1	3	1	1	1	2	2	1	5	1	1	2	2.09554	1
M	3	5	5	1	3	4	3	4	5	1	1	5	1	5	5	1	2	1	2	1	1	1	1	5	1	1	3	2	5	4	5	3	3	4	5	2	1	1	1	1	4	4	1	5	1	3.96751	2.44928	1	2.32557
M	5	5	2	5	2	5	1	2	5	3	1	1	2	5	5	1	2	1	1	1	1	1	1	1	2	1	1	1	1	1	1	5	1	2	1	2	5	1	1	4	5	5	4	4	1	5	1	4	1
F	4	4	4	3	1	4	1	5	5	1	1	5	5	5	1	1	4	3	1	1	1	1	1	1	2	3	3	3	1	1	4	3	1	1	1	1	3	4	1	1	1	1	4	2	2	5	3	2	4
F	5	4	4	4	3	4	1	3	2	3	1	1	4	3	1	3	4	1	1	2	2	1	1	4	2	1	1	1	2	1	1	3	1	3	2	3	1	1	1	1	3	1	1	4	1	2	1	1	1
M	1	1	1	3	3	1	1	1	1	1	1	1	1	3	5	1	1	1	1	5	5	4	3	1	1	1	2	1	2	1	1	3	1	1	1	1	3	2	1	1	5	4	1	3	1	1	1	2.12683	1
M	5	5	5	4	4	4	2	3	3	4	1	2	3	3	3	3	3	3	1	4	4	5	4	2	5	1	4	1	3	1	2	3	2	2	3	1	2	1	2	1	5	3	2	3	2	2	1	1	1
F	5	5	5	4	1	4	1	3	5	1	3	4	1	5	3	1	1	1	1	1	1	1	1	1	1	1	5	1	5	1	4	4	1	3	5	1	1	1	2	1	4	4	1	5	4	5	3	1.87645	5
M	5	5	1	5	1	2	1	1	2	1	3	4	1	5	5	1	1	2	1	5	5	5	5	4	1	1	1	1	3	1	4	2	1	1	2	1	4	1	3	3	5	5	1	5	1	1	1	1	1
M	5	1	1	2	5	5	3	4	3	1	1	1	1	1	1	1	1	1	1	1	1	1	1	1	1	1	1	1	2	1	1	1	1	1	1	1	5	1	1	1	5	1	1	3	1	4	4	1	1
M	1	1	1	1	1	1	1	1	1	1	1	1	2	1	1	1	1	1	1	1	1	1	1	1	1	1	1	1	1	1	1	1	1	1	1	1	1	1	1	1	1	1	1	1	1	1	1	1	1
M	1	1	1	1	1	1	1	2	1	1	1	1	1	1	5	1	3	1	1	5	5	5	1	1	1	1	1	1	1	1	1	1	1	1	1	1	1	1	1	1	1	1	1	1	1	1	1	1	1
M	1	2	1	5	5	3	1	3	1	2	5	2	2	1	1	2	2	2.28604	3	4	1	1	1	1	1	1	1	1	1	1	1	1	1	1	1	1	3	2	1	1	2	1	1	1	1	1	1	1	1
M	5	5	5	5	3	5	2	4	5	2	1	2	5	5	1	1	3	1	2	4	1	5	4	1	3	1	1	1	5	1	1	5	1	4	3	2	2	1	1	1	3	1	1	5	3	1	1	1	1
M	1	3	2	4	1	4	3	3	4	1	3	1	1	3	4	1	1	2	4	4	5	5	1	1	3	1	5	1	1	1	1	2	1	3	1	1	1	1	3	1	4	1	1	3	1	1	1	3	1
M	2	3	1	2	1	3	1	3	2	1	1	1	1	3	5	1	2	2	1	5	5	5	2	1	2	1	4	1	1	1	1	1	1	2	1	1	4	2	1	1	3	2	1	2	1	2	1	1	1
M	5	5	2	5	3	4	1	1	2	4	1	5	5	4	3	1	5	3	5	5	1	5	5	4	1	1	1	1	5	1	5	4	1	1	1	1	1	1	1	1	5	1	1	5	1	5	5	1	5
M	2	1	1	4	5	3	5	3	1	1	1	2.82663	1	4	5	1	1	1	3	5	5	5	1	4	5	1	5	1	1	3	3	1	3	3	1	1	1	1	1	1	5	4	1	3	1	1	4	1	1
M	5	5	1	5	5	3	1	1	1	1	3	1	1	5	5	1	1	1	3	1	1	5	5	5	5	1	1	1	5	1	1	1	1	1	3	1	3	3	3	1	1	1	1	5	5	1	1	2	1
M	2	5	1	5	2	1	1	1	1	1	1	2	1	5	5	2	2	1	1	5	5	5	4	1	2	1	1	1	2	1	2	1	1	1	2	1	3	1	1	1	3	1	1	5	1	5	3	1	1
M	1	1	2	1	2	2	1	1	1	1	1	1	1	1	5	1	1	1	1	5	5	3	1	1	1	1	1	1	1	1	1	1	1	1	1	1	1	1	1	1	1	1	1	1	1	1	1	1	1
M	5	5	5	5	5	5	2	2	2	2	1	1	1	4	4	1	1	1	1	5	5	5	1	1	1	1	2	1	1	1	1	5	2	2	2	1	3	2	1	1	2	1	1	5	4	2	2	2.46244	2
F	3	5	2	2	2	5	1	5	4	1	1	5	1	5	5	2	5	1	1	1	1	1	2	5	1	1	1	3	2	1	5	2	2	5	1	1	5	5	1	5	3	1	1	5	1	2	4	4	2
F	5	5	2	4	1	3	1	4	1	1	4	1	5	5	4	1	1	1	5	1	1	5	5	1	3	1	4	2	5	1	1	3	1	3	1	1	4	4	1	1	5	1	1	5	1	1	1	2	1
M	5	5	2	4	1	1	1	1	2	1	1	1	1	5	5	1	1	1	1	5	5	4	5	1	1	1	1	1	2	1	5	1	1	1	2	1	1	1	4	1	4	2	1	4	1	1	1	1	1
M	2	3	1	3	2	2	2	2	2	2	2	2	4	3	5	5	5	2	1	5	5	5	2	1	2	1	1	1	2	1	1	1	1	1	1	1	1	1	1	1	4	2	1	3	2	1	1	2	1
F	3	3	3	3	4	3	2	4	3	3	2	1	2	2	5	2	2	5	2	5	4	5	2	3	1	1	5	3	3	1	1	2	2	3	3	1	5	5	4	3	5	4	2	3	1	1	2	1	2
M	4	5	3	5	1	3	1	3	1	1	1	5	3	3	5	1	3	1	1	5	5	1	1	1	1	1	3	1	5	1	1	1	1	1	5	1	1	1	1	1	5	5	1	5	3	5	3	2.65633	3
M	1	1	1	1	5	1	1	2	1	1	1	1	1	1	5	1	1	1	1	5	5	5	1	1	1	1	2	1	1	1	1	1	1	1	1	1	1	1	1	1	2	1	1	1	1	1	1	1	1
M	1	3	1	3	3	2	5	4	3	1	1	1	1	2	3	2	2	2	2	3	3	1	1	1	3	1.15631	2.85187	1	2	1	1	4	4	4	3	2	3	1	1	1	3	3	1	5	1	3	1	3	1
M	1	2	1	3	2	4	2	4	2	1	1	5	2	3	3	4	5	1	2	2	1	5	3	1	5	1	1	1	3	2	4	3	4	3	2	1	3	2	1	1	3	1	1	3	1	4	4	1	5
M	1	1	1	1	1	1	1	1	1	1	1	1	1	1	2	1	1	1	1	2	2	2	1	1	1	1	1	1	1	1	1	1	1	1	1	1	1	1	1	1	4	1	1	3	1	2	1	1	1
F	3	4	3	4	3	4	1	2	3	4	1	4	3	3	1	2	5	1	1	1	1	1	1	1	3	1	2	1	5	1	4	3	1	3	3	2	3	4	2	2	5	5	1	4	1	3	4	3.07714	4
M	1	2	2	2	1	2	1	1	2	1	1	1	2	1	5	1	1	3	1	5	5	4	1	1	3	1	1	1	1	1	1	1	1	1	1	1	1	1	1	1	2	1	1	1	1	1	1	1	1
F	1	2	1	3	2	1	1	1	1	1	4	3	1	2	3	1	1	1	1	5	5	1	1	1	2	1	4	1	1	1	2	2	2	1	1	1	2	4	4	1	1	3	1	4	1	5	4	1	3
M	5	5	3	5	5	5	1	3	5	3	2	5	4	5	2	2	4	5	1	5	5	5	4	4	5	1	1	1	5	5	5	2	2	3	5	3	5	5	5	2	5	2	1	5	5	5	5	5	5
M	3	5	4	3	1	2	1	2	3	3	2	5	4	5	5	5	4.52355	1	3	3	1	2	2	1	1	1	1	1	5	1	5	2	1	2	3	4.05473	2	1	3	1	2	1	1	3	1	1	1	1	1
M	5	5	5	5	1	3	4	4	4	5	1	1	5	5	5	1	1	1	1	3	3	1	1	1	1	3	1	1	1	3	1	4	4	4	4	5	5	3.77399	4	1	1	1	1	5	5	1	1	1	1
M	5	5	1	5	2	2	2	2	1	2	2	2	1	4	4	4	4	5	1	5	5	5	5	1	1	1	1	1	3	1	1	1	1	1	3	1	3	1	1	1	4	1	1	3	1	1	1	2.4561	1
F	5	5	1	5	5	3	1	4	3	1	1	3	2	4	5	1	1	2	1	5	5	5	3	1	3	1	3	2	3	1	2	1	1	2	3	1	2	1	1	1	3	1	1	4	1	1	1	1	1
F	3	4	3	2	1	4	1	2	1	2	4	3	5	5	3	1	3	1	1	1	1	1	2	3	2	1	1	2	3	1	1	4	3	2	1	5	5	4	3	1	4	4	1	5	3	4	1	2	1
M	5	5	3	5	3	2	1	2	1	1	1	1	1	4	5	5	5	2	1	2	1	2	1	1	3	1	5	1	5	1	1	2	1	2	1	1	2	1	1	1	4	4	1	5	1	5	5	1	5
M	1	2	1	3	1	1	1	1	2	1	1	2	2	3	5	2	2	2	2	5	5	4	3	3	3	1	1	1	3	2	2	1	1	1	2	1	2	1	1	2	3	2	1	1	2	1	2	1	2
F	5	5	3	5	1	5	2	2	1	3	1	4	5	5	2	1	1	1	1	1	1	1	3	3	3	1	1	1	1	1	5	5	3	3	1	2	1	1	1	1	2	1	5	5	5	1	1	1	1
M	5	5	3	5	5	5	4	5	4	3	1	5	4	5	4	1	2	5	1	5	4	5	3	2	1	1	1	1	4	2	1	3	5	5	1	2	1	1	1	1	3	4	3	5	5	1	1	1	5
M	1	5	1	5	1	5	2	4	1	3	1	1	2	1	2	5	5	3	1	2	5	5	1	1	1	1	1	1	3	1	3	2	2	2	1	3	2	4	1	2	4	4	1	4	1	4	4	1	1
M	3	3	3	3	4	4	1	3	3	3	1	4	5	3	1	1	5	1	1	1	1	1	1	1	1	1	1	2	2	1	4	4	2	2	2	2	2	2	1	1	3	2	2	4	2	1	1	2	1
M	4	4	5	2	5	1	1	1	2	2	1	1	1	2	5	1	1	4	1	5	5	5	1	2	1	2	2	1	1	1	1	1	1	2	1	1	1	1	1	1	5	4	2	5	5	3	2	1	1
M	5	1	5	5	2	5	1	4	5	2	1	1	2	5	3	1	1	1	1	1	1	1	1	4	1	1	2	1	2	1	1	5	1	4	4	2	1	1	1	1	5	1	1	5	5	2	1	1	1
M	2	5	1	3	5	3	2	3	1	1	1	2	1	3	2	2	2	1	1	5	4	1	1	3	2	1	1	1	1	1	1	1	1	2	1	1	3	2	1	4	5	1	1	2	1	2	1	1	1
M	2	2	1	2	2	2	2	2	2	1	1	1	1	1	2	1	1	1	1	3	2	1	1	1	1	1	1	1	1	1	1	2	1	2	1	1	1	2	1	1	4	1	1	1	1	1	1	1	1
F	1	1	1	1	1	1	1	1	1	1	1	2	1	1	5	1	1	2	1	5	5	1	1	2	2	1	1	1	1	1	1	1	1	1	1	1	1	1	1	1	1	1	1	1	1	1	1	1	1
M	1	2	1	4	1	1	1	1	1	1	3	4	1	4	5	1	1	1	1	4	2	5	3	1	2	1	1	1	1	1	3	1	1	1	1	1	5	2	4	1	5	5	1	3	1	1	5	1	5
M	5	5	5	5	5	5	3	3	1	5	5	5	5	5	5	1	1	3	5	5	5	1	5	5	5	1	1	1	5	3	5	5	3	5	3	5	5	1	5	3	5	5	5	5	3	1	1	5	1
M	4	5	4	2	1	5	1	2	1	2	1	1	1	2	4	1	1	1	1	5	5	1	1	1	1	1	1	1	4	1	1	1	1	1	1	1	1	1	1	1	5	1	1	1	1	1	1	1	1
F	1	2	1	1	2	2	1	1	1	1	1	1	1	1	2	1	1	1	1	2	1	1	1	1	2	1	1	1	1	1	1	1	1	1	1	1	1	1	1	1	5	3	1	4	1	1	1	2	1
F	3	3	2	2	1	3	1	1	1	1	1	1	1	2	1	1	1	1	1	1	1	1	1	1	1	1	1	1	1	1	1	2	1	2	1	1	3	1	1	1	1	1	1	1	1	1	1	3	1
M	1	1	1	2	2	1	1	1	1	1	1	1	1	1	4	1	1	2	1	5	5	5	2	1	1	1	2	1	1	1	1	1	1	1	1	1	1	1	2	1	1	1	1	1	1	1	1	1	1
M	1	5	3	2	2	4	4	4	2	1	3	1	2	4	4	2	1	2	1	5	5	3	2	2	4	1	5	2	1	1	1	3	4	4	2	2	2	2	2	1	5	5	2	5	1	4	2	2	4
F	1	1	1	1	1	1	1	1	1	1	1	1	1	1	4	1	1	1	1	4	4	5	1	4	1	1	5	1	3	1	1	1	1	1	1	1	1	1	1	1	1	1	1	1	1	1	1	1.62812	1
F	5	5	5	5	2	3	2	2	5	5	1	5	5	5	5	5	5	1	1	4	5	3	2	3	5	1	3	1	5	1	5	5	5	5	4	5	2	2	1	1	1	1	5	5	5	3	1	3	5
M	5	5	1	5	1	1	1	1	1	3	1	1	4	4	4	1	1	1	1	3	3	1	1	1	1	1	1	1	1	1	1	1	1	1	1	1	2	1	1	1	4	1	1	5	1	1	1	1.22546	1
F	3	4	4	2	1	5	4	4	4	3	1	5	4	3	1	1	1	1	1	1	1	1	1	4	4	1	5	4	3	1	5	4	4	4	4	1	3	4	4	3	5	5	1	4	2	5	5	2.03695	5
M	1	1	1	1	1	1	1	1	1	1	1	1	1	1	5	1	1	1	1	5	5	5	1	1	1	1	1	1	1	1	1	1	1	1	1	1	1	1	1	1	5	1	1	5	1	1	1	1	1
F	3	3	3	5	2	4	3	3	2	5	1	2	4	4	3	3	4	4	2	1	1	1	1	3	3	1	3	2	1	1	2	4	3	3	1	5	4	3	2	1	2	1	3	5	5	5	5	2	5
M	5	5	2	5	2	2	1	1	2	1	1	2	1	5	4	2	5	3	1	5	5	5	5	5	5	1	1	1	3	3	2	2	1	1	1	1	2	1	2	1	4	5	1	5	1	2	1	2	1
M	5	5	1	3	1	1	1	1	2	1	1	3	1	5	3	5	5	1	1	5	5	4	2	2	4	1	1	1	2	1	3	1	1	1	2	1	1	1	2	1	5	4	1	5	1	3	3	1	2
F	2	2	2	4	2	4	2	3	2	1	1	1	1	4	4	1	2	3	2	1	1	5	1	4	4	1	3	1	2	1	1	4	3	3	1	1	2	1	2	2	3	3	1	2	1	1	1	1	1
M	1	3	5	3	5	5	3	4	3	3	2	5	1	5	3.35554	1	3	1	3	1.68608	1	1	1	2	3	1.64276	4.67614	1	1	1	3	5	2	3	3	2	3	1	1	1	5	1	1	3	1	5	1	1	3
F	5	3	2	1	5	1	2	2	1	2	1	2	3	3	5	1	3	1	1	5	5	2	1	1	5	1	1	1	1	1	2	1	1	2	1	1	5	5	1	1	5	4	1	3	1	5	1	2.42497	1
F	1	2	1	2	2	2	2	2	1	2	1	2	1	2	2	1	1	1	1	2	2	1	1	3	1	1	1	1	2	1	1	1	1	1	1	1	5	2	3	1	2	2	1	1	1	2	2	2	3
M	3	4	1	2	3	2	1	2	1	1	3	2	1	3	5	1	2	1	1	5	3	5	4	2	2	1	1	1	1	1	2	1	1	2	2	1	3	2	1	1	2	2	1	4	1	1	2	1	2
M	4	3	1	2	3	2	2	2	3	1	2	1	1	2	4	1	2	1	1	4	4	5	3	1	4	1	1	1	2	1	1	1	1	1	2	1	2	2	2	1	4	2	1	2	1	1	1	1	2
M	5	5	5	2	1	5	3	5	3	5	1	1	5	5	2	4	4	1	1	1	3	3	2	2	1	1	5	1	1	2	1	5	3	5	2	5	1	1	1	1	4	2	5	5	5	1	1	3.70958	1
M	5	4	1	2	1	1	1	2	2	1	1	3	3	2	4	1	1	1	2	5	5	4	2	1	3	3	2	1	3	1	3	1	1	2	2	1	1	1	1	1	3	3	4	4	2	1	2	4	1
M	4	4	1	5	1	2	2	2	2	1	1	3	3	4	1	4	3	1	1	5	5	5	3	2	5	1	1	1	3	1	3	1	2	3	2	1	2	1	2	2	5	5	2	5	1	4	1	1	1
M	1	1	2	2	1	2	1	2	1	1	1	1	2	2	1	1	2	2	1	5	3	3	1	1	1	1	1	1	3	1	1	2	1	2	1	1	3	2	1	1	2	1	1	1	1	1	1	2	1
M	3	3	4	4	5	5	1	3	1	1	1	1	3	5	4	1	2	1	1	5	5	1	1	1	2	1	1	1	5	1	1	3	2	3	1	2	3	2	1	1	4	1	1	4	1	1	1	1	1
F	1	4	1	1	1	2	1	1	1	1	1	1	1	4	5	1	1	1	1	5	5	5	3	3	4	1	1	1	1	1	1	1	1	1	1	1	5	3	2	1	5	4	1	4	1	5	5	4	5
F	4	5	5	5	3	5	4	4	3	3	5	4	5	4	5	5	5	2	2	2	1	1	3	3	3	4	3	5	5	1	3	5	4	4	5	3	1	5	3	3	4	1	5	5	5	5	5	3	3
M	5	5	5	2	5	5	1	5	1	3	1	1	5	1	5	2	2	3	2	5	5	5	3	1	3	1	1	1	2	1	1	4	4	5	2	1	1	1	1	1	3	1	1	3	4	3	3	1	1
M	2	3	1	3	1	5	1	5	3	1	1	3	1	2	2	1	1	3	1	2	1	1	1	1	1	1	1	1	3	2	3	5	1	5	1	1	4	1	1	2	1	1	1	5	1	1	1	1	1
F	5	5	5	5	5	5	5	5	2	5	1	3	5	5	5	1	1	1	1	1	1	5	3	5	2	1	1	5	1	2	2	5	5	4	1	2	5	5	3	3	1	1	5	5	5	1	1	2	1
M	1	2	2	1	2	5	1	3	1	1	1	2	1	1	1	1	1	1	1	5	3	5	1	1	1	1	1	1	1	1	1	3	1	4	1	1	1	1	1	1	4	1	1	1	1	3	3	1	3
M	1	5	4	2	5	5	3	3	2	2	1	1	2	1	1	5	5	1	1	4	4	1	1	1	5	1	1	1	1	1	1	1	1	3	1	1	2	1	1	1	1	1	1	1	1	1	1	1	2
F	1	2	4	2	2	3	2	3	2	1	1	3	1	3	1	1	1	3	1	5	5	2	1	1	1	1	1	1	4	2	2	3	1	2	1	1	1	1	1	2	2	1	1	1	1	1	1	1.12217	1
F	5	5	5	1	5	5	1	5	5	1	1	1	1	3	5	5	5	1	5	5	5	1	1	5	1	1	1	1	5	1	5	5	1	5	1	5	5	1	1	1	5	5	1	5	1	1	1	1	1
M	1	1	1	2	2	2	1	2	1	1	1	1	1	2	1	2	1	1	1	1	1	1	1	1	1	1	1	1	2	1	1	1	1	1	1	1	3	2	1	1	5	5	1	5	1	1	1	1.56409	1
M	1	1	1	1	1	2	2	2	1	1	1	4	1	1	1	2	2	1	1	1	1	1	1	1	1	1	5	1	2	1	1	2	1	1	1	1	1	1	1	1	4	3	1	1	1	3	2	1.81203	2
M	4	4	2	4	1	4	4	5	5	2	4	3	4	3	5	1	1	2	1	5	5	5	5	3	3	1	3	1	4	4	3	1	1	2	2	1	5	2	1	1	4	1	1	4	1	1	3	4	1
F	5	5	1	5	1	5	1	5	1	1	1	1	1	5	3.7114	1	1	1	1	5	5	1	1	1	1	1	1	1	1	1	1	2	1	3	1	1	1	1	1	5	1	1	1	3	1	1	1	1	1
F	3	4	4	3	2	4	3	3	2	3	1	4	4	2	1	5	5	1	1	4	1	1	3	3	2	1	2	1	5	4	4	3	3	3	4	3	2	2	1	1	5	4	1	4	2	2	1	2	2
F	5	1	1	1	5	1	1	2	4	1	1	2	1	1	1	2	2	1	1	2	2	1	1	3	2	1	2	1	3	2	3	1	1	1	2	1	2	1	1	1	5	1	1	1	1	1	1	2.19492	1
M	2	2	1	5	1	2	2	1	1	1	1	3	2	2	1	2	1	2	1	5	5	5	1	1	2	1	1	1	1	1	1	1	1	1	1	1	1	1	3	1	5	1	1	2	1	1	1	5	1
F	3	4	5	5	3	4	3	4	2	3	2	5	4	5	4	1	2	1	3	4	3	3	1	5	4	1	1	2	4	2	4	2	1	2	1	2	5	5	5	4	5	4	2	4	4	1	1	5	1
F	5	5	5	5	1	1	5	5	1	1	1	1	5	5	5	1	1	1	1	5	5	5	1	5	1	1	1	1	1	1	1	1	5	5	1	1	1	5	1	1	1	1	1	1	5	5	1	1.1895	1
M	4	4	5	3	5	5	1	4	1	4	1	1	5	3	5	2	3	1	1	5	5	5	4	2	5	1	4	1	2	1	1	2	1	4	2	4	4	1	1	1	5	3	3	5	4	1	1	4.55331	1
F	2	1	1	2	3	2	1	2	2	1	3	2	1	2	3	2	3	1	2	3	3	1	1	1	2	1	1	1	2	1	2	2	1	2	2	1	4	4	2	1	3	3	1	5	1	2	1	2	1
F	3	1	1	1	3	2	2	1	1	1	1	2	1	1	1	1	1	1	1	1	1	1	1	1	1	1	1	1	1	1	1	1	1	1	1	1	1	1	1	1	5	5	1	3	1	2	1	1.44382	1
F	4	5	4	5	5	4	2	4	4	4	1	3	4	4	1	4	5	1	1	1	1	1	1	1	4	1	5	4	3	1	3	4	2	4	4	4	4	4	1	1	2	3	2	5	3	2	1	1	2
M	4	4	1	5	2	1	1	1	1	1	1	1	1	5	5	4	1	4	2	5	5	5	1	1	3	1	1	1	1	1	1	1	1	1	1	1	3	2	1	1	4	1	1	5	1	1	1	1	1
M	4	5	1	4	4	5	3	3	1	1	1	1	1	3	5	1	2	2	1	5	5	5	1	1	1	1	1	1	1	1	1	1	1	2	1	1	1	1	1	1	4	1	1	5	1	4	2	1	3
M	5	5	2	5	1	1	2	2	2	2	2	1	5	5	5	5	5	1	5	5	5	5	3	4	5	5	1	5	1	1	1	5	3	4	1	5	5	5	5	5	3	4	5	5	5	5	5	2.99734	5
F	1	3	3	2	3	5	2	3	3	1	1	3	1	5	5	2	3	1	2	1	1	1	1	3	2	5	1	5	2	1	2	1	2	2	2	1	4	5	1	3	2	2	1	2	1	5	1	2	1.45211
F	4	3	1	2	2	3	3	3	1	1	3	1	3	2	5	1	1	1	1	5	5	1	1	3	2	1	3	1	2	1	1	3	3	3	2	2	5	3	3	4	5	5	1	5	1	3	1	1	1
F	1	2	4	2	1	5	2	4	1	1	1	1	1	1	1	3	1	2	1	5	5	1	1	1	3	1	1	1	2	1	1	1	1	1	1	1	4	4	1	1	5	5	1	4	1	2	1	3.30063	1
M	1	1	3	1	2	1	1	1	1	1	1	2	1	1	5	1	1	3	1	5	5	3	5	1	1	1	1	1	1	1	2	1	1	1	1	1	1	1	1	1	2	1	1	3	3	3	1	1.71266	1
M	3	1	1	4	2	1	2	4	2	1	1	4	1	3	5	1	1	1	3	5	5	5	4	3	4	3	3	1	3	2	3	2	3	3	3	1	2	1	2	1	5	4	1	5	1	1	1	1	3
M	1	1	1	1	1	1	1	1	1	1	1	1	2	1	2	2	2	1	1	5	5	1	1	1	1	1	1	1	1	1	1	1	2	2	1	1	2	2	1	1	4	2	1	5	1	1	1	1	1
M	2	5	1	5	1	3	5	4	5	1	1	5	3	5	5	1	3	2	1	5	5	5	4	2	1	1	5	2	5	1	5	2	5	4	5	2	5	3	1	1	5	1	2	5	1	5	1	4	2
M	3	4	1	1	3	1	1	1	1	1	1	1	2	1	5	3	2	1	1	5	5	5	1	3	4	1	1	1	1	1	1	1	1	1	1	1	4	2	1	1	3	1	1	4	1	2	2	1	1
F	1	2	1	3	3	3	1	2	4	1	1	4	1	2	1	2	2	1	1	1	1	1	1	1	1	1	1	1	4	1	3	2	1	1	4	1	1	1	1	1	5	5	1	5	1	1	1	2.66593	2
F	3	5	3	5	4	4	1	3	2	3	3	2	3	5	1	3	3	2	2	2	1	1	2	2	2	1	1	3	2	1	2	4	2	2	2	2	5	5	5	5	5	5	3	5	1	1	5	5	5
F	5	5	3	5	3	5	5	5	3	5	1	1	5	2	1	5	5	1	2	1	1	1	1	4	3	1	1	3	3	1	1	5	5	5	2	5	4	4	1	4	2	5	1	5	5	1	1	1.83265	1
F	3	5	4	3	2	5	2	5	4	2	1	4	1	5	5	1	2	2	1	3	2	2	2	3	4	1	5	4	2	1	4	5	2	4	2	1	5	5	1	2	2	5	5	5	1	3	1	3	1
M	5	5	5	5	2	1	2	2	1	5	1	5	5	5	5	1	3	3	5	5	5	5	5	5	1	3	1	2	1	1	5	5	5	5	5	4	1	3	1	4	5	3	2	5	5	1	1	1	1
M	5	5	5	5	5	4	2	2	3	3	1	4	4	5	4	1	5	4	3	5	5	5	4	4	5	1	1	1	1	1	5	4	2	2	2	4	5	4	2	2	5	1	1	5	3	1	1	1	1
M	5	5	1	5	1	1	1	1	5	1	3	5	1	3	5	1	3	5	3	5	5	5	5	3	5	1	1	1	5	1	5	1	1	1	3	1	2	2	4	2	5	5	1	1	1	1	1	4.17584	1
M	3	4	1	5	1	4	3	2	5	1	1	4	2	4	4	1	2	1	1	5	5	5	3	2	1	1	1	1	3	1	1	1	1	1	1	3	1	1	1	1	4	2	1	5	1	4	4	2.9494	4
F	3	3	3	3	1	5	1	3	5	3	3	2	5	4	1	1	2	5	2	5	5	3	5	3	2	1	5	4	5	5	3	5	1	3	3	5	3	2	3	5	5	3	1	3	2	3	3	5	3
F	5	5	5	5	5	5	3	5	1	5	1	5	5	5	1	1	1	1	3	5	5	1	1	1	5	1	1	1	5	1	5	5	1	1	1	1	5	3	1	1	1	1	5	5	5	5	1	5	1
M	1	1	1	2	1	2	1	1	1	1	1	1	2	2	5	1	1	1	1	5	5	2	1	1	1	1	2	1	5	4	2	2	1	2	1	1	1	1	2	1	1	1	1	2	1	1	1	1	1
M	2	2	1	2	1	1	1	2	2	2	1	2	5	2	5	2	1	2	1	5	3	5	1	1	1	1	1	1	1	1	2	2	2	3	2	4	1	1	1	1	2	1	1	4	1	2	1	1	1
M	4	3	2	1	4	4	1	3	1	1	1	1	1	1	5	1	1	1	1	4	4	5	1	1	1	1	1	1	1	1	1	1	1	1	1	1	2	1	1	1	2	1	1	1	1	1	1	1	1
M	5	5	5	5	1	5	5	5	1	4	1	1	5	5	5	5	5	1	1	5	5	5	5	1	1	1	1	1	1	1	4	5	5	5	5	5	1	1	1	1	5	5	1	5	4	1	1	1	1
F	1	3	1	4	1	4	1	3	1	1	1	2	1	2	1	5	2	2	1	3	2	1	1	1	5	1	5	1	1	1	2	1	1	2	1	1	1	3	1	1	5	1	1	1	1	1	3	5	5
M	4	4	1	5	2	2	1	2	1	1	1	2	1	4	3	1	1	2	1	4	5	3	1	1	4	1	1	1	5	1	2	2	1	3	1	1	2	2	1	1	2	2	1	2	1	1	1	2	1
M	4	4	1	5	2	2	1	2	1	1	1	2	1	4	3	1	1	2	1	4	5	3	1	1	4	1	1	1	5	1	2	2	1	3	1	1	2	2	1	1	2	2	1	2	1	1	1	2	1
M	1	4	3	4	1	4	3	4	2	2	1	5	2	4	4	2	2	1	1	5	5	1	1	1	3	1	4	1	3	1	5	4	2	4	1	1	5	2	2	1	5	1	1	1	1	3	1	2.64004	1
F	4	5	1	5	1	1	1	1	1	1	1	3	1	5	5	1	1	1	1	2	1	1	1	2	2	5	2	4	1	1	3	3	1	1	1	1	3	2	1	1	2	1	1	5	1	1	1	1	1
F	2	4	3	5	1	3	2	3	1	1	1	1	5	3	5	3	1	1	1	5	5	1	1	4	2	1	1	1	3	2	1	3	2	3	1	4	5	2	1	1	1	2	1	3	3	5	3	1	3
F	5	5	5	4	3	5	3	5	2	5	2	4	5	5	3	3	3	1	2	1	3	4	3	3	1	1	1	1	5	3	3	4	3	5	4	4	3	2	1	1	3	1	4	5	4	1	1	3	4
M	4	5	2	5	1	3	2	2	4	2	1	1	5	5	1	5	5	4	1	1	1	1	1	1	1	1	1	1	3	1	1	3	3	3	4	4	4	2	2	1	5	1	1	5	1	1	1	1	1
M	1	1	1	3	1	1	1	1	1	1	1	5	1	1	1	1	1	1	1	3	1	5	1	1	1	1	1	1	3	1	3	1	1	1	1	1	1	1	1	1	5	1	1	1	1	1	1	1	1
F	5	3	1	1	1	1	1	1	1	1	1	2	1	2	5	3	1	3	1	5	5	4	3	1	2	1	5	1	2	2	2	1	1	1	1	1	1	1	1	1	2	2	1	4	1	1	2	1	1
F	5	5	5	4	1	1	1	1	4	1	1	1	4	2	1	1	2	1	1	1	1	1	1	5	1	1	1	1	4	1	1	1	1	1	4	1	1	1	1	1	1	1	5	5	5	1	2	1.04787	1
F	1	2	1	1	1	5	5	5	1	2	3	1	2	1	1	1	1	1	5	1	1	1	1	1	2	1	1	1	1	1	1	2	5	4	1	2	2	2	3	1	2	5	1	2	1	5	1	1.04952	1
F	2	2	2	2	3	3	3	3	3	2	1	2	2	2	5	2	2	3	2	5	5	3	5	2	2	1	1	1	2	1	2	2	1	2	2	1	2	2	2	1	4	1	1	3	1	1	1	1	1
F	2	2	2	2	3	3	3	3	3	2	1	2	2	2	5	2	2	3	2	5	5	3	5	2	2	1	1	1	2	1	2	2	1	2	2	1	2	2	2	1	4	1	1	3	1	1	1	1	1
M	1	5	1	3	2	3	1	2	1	1	1	1	4	5	2	1	1	1	1	5	5	5	1	1	1	1	1	1	1	1	2	2	1	1	1	2	5	2	1	1	5	5	1	5	1	3	3	1	3
M	4	4	1	5	2	2	2	2	2	1	1	4	2	4	4	1	2	1	2	5	5	5	5	3	5	3	2	3	2	1	4	2	2	2	2	2	4	4	5	2	4	3	1	4	1	1	2	2	2
M	2	2	2	1	2	2	1	2	2	1	1	2	1	1	2	5	2	2	1	5	5	2	1	1	1	1	2	1	1	1	2	1	1	1	2	1	1	1	2	1	2	1	1	1	1	1	1	1	1
M	1	5	5	1	1	5	1	5	1	1	1	1	1	5	5	3	1	3	1	5	5	5	1	1	1	1	1	1	1	1	1	4	1	5	1	1	5	2	1	3	1	1	1	3	1	1	1	1	1
M	5	2	1	2	2	5	1	5	1	2.03901	1	5	1	2	1	1	1	1	1	5	5	5	1	1	1	1	1	1	1	1	1	1	1	1	1	1	2	2	2	1	5	1	1	2	1	1	1	1	1
M	2	2	1	3	1	1	1	1	1	1	1	1	1	2	3	1	2	1	1	5	5	5	2	1	1	1	1	1	2	1	2	1	1	1	1	1	4	1	1	1	1	1	1	2	1	1	1	1	1
M	3	3	5	1	1	4	2	2	3	1	1	2	3	5	3	1	1	2	1	4	4	1	1	1	5	1	1	2	2	1	2	2	1	1	2	1	2	2	1	1	3	1	1	2	1	1	1	1.94975	1
F	2	5	1	1	5	5	2	3	3	1	1	1	1	2	5	1	5	1	1	5	5	1	1	1	2	1	1	1	2	1	1	2	2	5	2	5	2	1	1	2	1	1	1	1	1	1	1	1	1
M	1	1	2	2	2	1	1	2	1	1	1	1	2	1	1	2	2	1	2	1	1	1	1	2	2	2	1	1	1	1	1	1	1	2	1	1	2	1	2	1	2	1	1	1	1	1	1	1.07618	1
M	4	5	2	5	3	1	3	2	1	1	2	1	3	5	5	5	1	3	1	5	5	1	1	1	1	1	1	1	1	1	3	4	3	4	1	2	5	4	1	1	5	1	1	5	1	1	1	1	1
M	1	1	1	1	1	1	1	1	1	1	1	1	1	1	1	1	1	3	1	1	1	1	1	1	1	1	1	1	1	1	1	1	1	1	1	1	1	1	1	1	2	1	1	1	1	1	3	1	1
M	5	5	1	5	3	3	1	2	3	1	1	1	1	5	5	5	5	1	1	5	5	5	1	1	1	1.48844	5	1	1	1	1	4	3	3	1	1	1	1	1	1	5	1	1	5	1	1	1	1	1
F	5	5	3	5	2	5	4	4	2	2	1	2	4	5	3	2	2	1	1	1	1	2	1	4	3	1	2	3	1	1	3	5	4	4	3	2	5	3	2	4	5	4	4	5	2	2	1	1	1
F	1	5	4	3	5	1	1	1	5	1	1	3	1	3	5	5	4	1	2	1	2	3	3	3	1	5	5	1	5	1	2	1	1	1	1	1	1	1	1	1	5	3	5	1	1	5	5	3	5
M	5	5	5	1	1	2	1	1	1	3	1	5	5	5	1	5	5	1	1	1	1	1	1	1	1	1	1	1	1	1	5	2	1	1	1	1	1	1	1	1	1	1	5	5	5	1	1	1	4
M	5	5	5	5	5	4	3	3	3	5	1	4	5	5	5	4	5	4	1	3	2	1	1	1	2	2	2	1	5	1	3	4	5	5	4	5	4	3	1	2	5	1	1	5	4	2	3	2	3
M	5	5	5	3	2	4	1	4	1	2	1	1	4	5	5	1	1	1	1	5	5	5	4	4	1	1	1	1	1	1	1	4	1	4	1	3	5	2	2	1	5	5	1	5	3	5	5	5	5
M	5	5	5	5	5	5	3	5	2	5	1	3	5	5	5	5	5	1	5	1	1	1	1	1	3	1	1	1	3	1	3	5	3	5	1	3	5	5	1	1	3	1	5	5	5	1	1	1	1
M	3	5	3	5	1	2	3	2	3	1	3	3	1	4	4	1	1	1	1	1	1	2	1	1	1	1	1	1	3	1	5	4	3	1	5	1	2	1	4	1	5	1	1	5	1	1	1	2.09119	1
M	5	5	1	5	5	3	1	2	1	1	1	2	1	4	5	2	2	4	1	5	5	4	1	1	2	1	3	1	2	2	2	2	1	2	2	1	2	1	2	1	3	4	1	5	1	3	2	1	1
M	5	5	1	5	2	1	1	1	1	1	1	3	1	5	5	1	1	2	1	5	5	5	5	1	1	3	1	2	1	1	1	1	1	1	1	1	3	2	1	1	5	4	3	5	1	3	2	1	1
F	5	5	1	5	5	4	2	3	1	1	1	1	1	5	5	1	1	1	3	5	5	5	4	4	4	1	4	2	4	1	1	3	2	2	1	1	3	4	1	1	5	2	1	5	1	1	3	3	3
M	3	2	1	5	1	2	1	2	5	1	1	5	1	5	4	1	1	1	1	4	5	3	4	1	1	1	1	1	3	1	5	1	1	1	5	1	3	1	1	1	3	1	1	3	1	1	1	1	1
M	4	3	2	1	1	3	1	3	2	1	1	4	1	3	3	2	4	5	1	5	5	1	1	1	5	1	1	1	5	1	3	1	1	2	4	1	3	1	1	1	5	1	1	1	3	1	5	1	3
M	2	1	2	2	2	3	1	2	1	1	1	2	1	2	5	1	1	2	1	5	5	5	2	1	3	1	1	1	1	1	2	1	1	1	1	1	3	1	2	1	1	1	1	1	1	2	1	1	1
M	3	5	1	5	2	2	1	1	1	1	1	1	1	3	5	2	2	1	2	5	5	5	3	1	1	1	1	1	5	1	1	1	1	1	1	1	1	1	1	1	2	1	1	4	1	2	2	1	4
F	4	5	1	5	5	4	1	4	1	3	1	5	1	5	1	3	4	3	1	5	1	1	1	1	3	1	3	1	5	1	4	3	4	5	1	1	1	1	4	1	3	1	1	5	5	5	1	2	1
M	2	2	2	3	5	5	2	4	1	1	1	2	1	3	4	2	5	4	1	3	2	1	1	2	1	1	1	1	3	2	1	5	3	4	3	1	1	1	1	1	4	2	1	5	1	2	2	1	1
M	3	4	4	5	1	2	2	3	2	1	1	1	1	3	1	1	1	1	1	3	4	1	1	2	1	1	1	3	1	1	1	3	4	3	1	1	1	3	4	1	5	1	4	4	4	5	1	2.00328	2
F	1	2	3	4	1	3	2	3	3	2	1	1	3	4	4	2	4	2	1	5	5	4	4	2	4	1	1	3	3	1	1	3	3	3	2	4	3	3	1	1	2	1	1	2	1	3	1	1.49106	2
F	5	5	5	4	3	1	1	1	5	5	1	5	5	5	5	1	1	5	1	3	1	1	1	3	4	1	1	1	1	1	1	1	1	1	5	5	1	3	1	3	1	1	5	5	5	5	5	1	3
M	5	3	1	5	2	3	2	3	4	2	3	4	2	3	1	3	2	1	1	5	5	5	1	2	4	1	2	1	2	2	2	1	1	1	2	1	2	1	2	1	4	1	1	1	1	1	1	1.85646	1
M	1	1	1	4	4	1	1	1	2	1	1	1	1	4	5	1	2	1	1	5	5	5	1	1	1	1	1	1	1	1	2	1	1	1	1	1	2	1	1	1	5	2	1	1	1	1	1	1	1
M	1	1	1	3	1	1	1	3	1	1	1	1	4	3	5	4	1	1	1	5	5	5	5	1	1	1	3	1	2	1	1	1	1	2	1	2	1	1	1	1	3	1	1	5	1	1	1	1	1
F	1	2	2	1	1	2	1	1	2	2	1	3	2	2	4	1	3	1	1	5	5	5	1	2	5	1	1	1	4	1	2	2	1	1	2	2	5	1	1	1	3	1	1	2	1	1	1	5	1
M	5	5	1	5	1	1	1	1	1	1	1	1	1	5	5	3	3	1	2	2	3	1	1	1	1	1	1	1	1	1	1	1	1	1	2	1	4	3	1	1	4	1	1	5	3	1	5	1	3
M	3	4	5	5	2	5	3	5	5	4	1	5	3	4	4	5	4	1	1	3	2	5	2	3	1	1	1	1	4	1	5	4	2	4	5	4	4	1	1	1	5	1	1	4	1	4	3	1	1
F	5	5	3	5	3	4	3	5	3	5	2	2	4	5	3.17839	4	4	1	1	1	1	1	2	3	2	3	2	5	2	1	1	4	2	4	2	4	5	5	2	5	3	3	1	5	4	1	1	1	1
F	3	2	3	3	1	4	1	2	4	2	1	5	3	2	5	5	5	1	1	5	5	5	2	3	2	1	1	1	5	1	4	3	2	2	3	1	5	2	2	1	4	1	1	4	2	1	1	1	1
M	4	3	1	1	5	1	1	1	3	1	1	1	1	1	4	1	1	3	1	3	1	4	1	3	5	1	3	1	3	1	1	1	1	1	1	1	2	1	1	1	5	4	1	5	1	1	1	1	1
M	5	5	5	5	2	1	1	5	5	3	1	5	5	5	5	5	5	1	1	5	5	5	1	1	1	1	1	1	5	1	5	5	5	5	1	5	1	1	1	1	5	1	1	5	1	1	1	1.70779	1
M	2	5	2	3	5	2	3	3	4	1	1	1	3	4	1	1	1	2	1	4	3	1	1	2	2	1	2	1	1	1	1	1	2	1	1	1	3	1	1	1	5	4	3	4	4	5	4	1	5
M	5	5	2	3	1	5	2	5	2	1	1	3	2	5	5	2	1	2	1	5	5	5	2	2	4	1	1	1	3	1	2	5	3	5	2	3	5	2	1	1	5	1	1	5	2	5	5	1	2
F	1	2	1	2	1	3	1	1	1	1	1	1	1	1	1	5	5	1	1	1	1	1	1	1	1	1	5	1	3	1	5	1	1	1	5	1	4	1	1	5	5	5	1	2	1	1	5	1	5
M	3	5	1	3	4	4	2	2	1	1	1	1	4	3	4	3	4	1	4	5	5	5	5	1	4	1	1	1	3	1	1	4	1	4	1	4	1	1	1	1	5	4	3	5	1	1	5	1	1
M	1	5	3	3	3	4	2	2	3	1	1	1	1	2	1	1	4	1	1	1	1	1	1	2	3	1	1	1	2	2	2	4	2	3	2	2	5	1	2	1	4	3	2	2	2	1	1	2	2
F	5	5	5	5	1	5	3	5	1	5	1	1	5	5	1	1	1	1	1	1	1	1	1	1	5	1	1	1	1	1	1	5	5	5	1	1	1	1	1	5	1	1	5	5	5	1	1	1.78526	1
M	3	3	1	3	4	5	2	2	3	2	2	4	2	3	5	5	2	3	1	5	5	5	4	4	3	1	4	1	4	3	4	3	2	2	3	2	2	1	2	2	5	2	1	4	3	2	2	1	1
M	3	3	5	5	1	2	1	1	1	1	3	2	1	4	5	1	1	1	3	4	5	5	1	3	2	1	2	5	1	1	3	5	1	2	2	1	5	3	2	1	5	2	2	2	2	1	1	1.16669	1
M	3	5	2	5	4	3	2	2	3	2	1	2	1	5	5	3	3	1	1	5	5	1	1	1	2	1	1	1	2	1	1	2	1	1	1	1	4	2	1	1	1	1	1	4	1	5	2	1	2
M	2	1	1	2	1	1	1	1	1	3	2	1	3	2	5	2	1	2	4	5	5	5	1	3	3	1	1	1	4	1	5	2	1	3	3	4	5	5	4	4	5	2	1	5	1	1	2	2.37952	1
M	2	2	1	4	5	3	1	1	2	1	5	2	1	2	2	2	2	2	1	1	1	2	1	2	1	1	1	1	1	1	1	1	1	1	1	1	1	1	1	1	3	1	1	1	1	1	1	1	1
M	1	1	1	1	3	1	1	2	1	1	1	1	1	2	5	1	1	2	1	5	5	5	1	1	2	1	1	1	1	1	1	1	1	2	2	1	3	1	1	1	5	5	1	1	1	2	2	1	1
M	5	5	5	5	1	5	5	5	5	5	1	5	5	5	5	5	5	1	5	1	1	1	1	1	1	1	1	1	5	1	5	5	5	5	5	5	5	5	1	1	5	1	1	5	5	1	1	1.575	1
F	5	5	3	5	3	5	1	1	5	1	5	5	5	5	5	1	1	1	3	5	5	5	3	5	5	1	5	5	5	1	5	1	1	1	5	5	5	5	3	1	3	2	1	5	1	1	1	1	1
M	5	5	1	5	1	1	1	1	1	1	1	2	1	5	4	1	1	1	5	5	5	5	1	1	2	1	5	1	2	1	2	1	1	1	1	1	5	5	1	5	5	4	1	5	1	3	1	5	1
M	2	2	4	3	2	5	1	4	2	3	1	1	4	4	1	5	5	1	2	1	1	5	1	5	1	1	3	1	5	1	1	3	1	4	2	1	2	1	1	1	5	4	1	5	1	2	3	1	3
M	2	3	1	5	1	2	2	2	1	1	1	1	2	4	4	3	5	1	1	5	5	5	2	1	1	1	2	1	4	2	1	2	2	3	1	2	1	1	1	1	3	1	1	4	2	1	2	2	1
M	4	4	1	2	1	1	1	2	1	1	1	1	4	3	4	1	1	1	1	3	2	3	2.86133	1	3	1	1	1	1	1	1	5	1	3	1	2	2	1	1	2	4	1	1	1.91048	2	2	1	1	1
M	2	2	2	2	1	3	1	2	1	1	1	1	1	1	2	1	1	1	1	3	3	1	1	2	1	1	1	1	2	1	1	1	1	1	2	1	1	1	1	1	2	1	1	1	1	2	1	1	1
M	5	5	1	5	1	1	1	1	1	1	1	3	5	5	5	1	3	1	1	5	5	5	5	1	1	1	1	1	1	1	2	1	1	3	1	1	2	1	1	1	3	1	1	3	1	1	1	1.15981	1
M	1	1	1	1	1	1	1	1	1	1	1	2	2	1	1	1	1	2	1	5	5	5	1	1	1	1	1	1	1	1	1	1	1	1	1	1	1	1	1	1	5	4	1	4	1	1	1	1.92129	1
M	4	3	2	1	1	5	1	4	1	1	1	2	1	2	5	1	1	1	1	5	5	5	1	1	1	1	1	1	1	1	1	2	1	2	1	1	1	1	1	1	5	1	1	5	1	1	1	3	1
F	4	4	2	4	3	3	1	3	5	2	1	3	2	4	5	1	4	1	3	5	4	5	5	5	5	1	5	1	5	5	3	2	1	2	4	1	1	1	4	4	4	5	1	4	2	5	5	1	5
M	4	2	1	2	1	4	1	1	2	2	1	2	4	5	4	1	1	1	1	5	5	5	2	1	3	1	1	3	1	1	1	3	3	1	1	1	4	3	1	1	3	2	1	5	1	3	1	1	1
F	3	1	1	5	1	1	1	1	1	1	1	1	1	1	1	1	3	1	1	5	5	1	1	1	5	1	1	1	1	1	1	1	1	1	1	1	1	1	1	1	3	1	1	4	1	1	5	1	3
F	3	5	5	4	2	5	4	4	4	4	3	2	4	4	1	3	3	3	4	3	3	5	5	5	4	1	4	2	5	5	2	5	4	4	4	4	3	2	3	2	3	1	1	4	4	3	3	3.15155	3
M	4	5	5	3	1	4	3	2	1	3	1	4	2	4	4	4	4	1	1	3	2	4	2	1	5	1	3	1	3	1	5	2	2	2	2	1	1	1	1	5	2	1	1	4	3	1	2	3.24528	3
M	5	3	1	1	4	1	1	1	1	1	1	1	1	1	5	1	1	1	1	5	5	1	1	2	1	1	1	1	1	1	1	1	1	1	1	1	5	2	1	2	5	2	1	5	1	2	1	2.13653	1
M	3	5	4	2	3	5	1	3	1	2	1	1	5	3	5	1	1	5	1	5	5	5	5	1	1	1	5	1	3	2	1	1	1	1	1	1	4	2	3	1	4	1	1	3	3	2	1	1	1
M	2	4	5	1	3	1	3	3	3	4	1	1	3	3	1	1	1	4	4	3	2	1	1	4	5	1	1	1	4	4	1	1	3	1	1	1	4	3	4	4	4	3	3	3	1	1	1	1.27995	1
F	3	4	4	4	2	2	1	2	2	2	4	1	2	2	1	1	2	1	1	2	1	1	1	3	2	1	2.73739	3	1	1	1	2	1	2	1	2	4	3	1	2	3	4	1	5	1	2	2	1.51636	1
M	5	5	5	5	5	5	5	5	5	5	5	5	5	5	5	1	5	2	5	5	5	1	1	1	5	1	1	1	5	1	5	5	5	5	5	5	2	1	1	1	5	1	1	1	5	5	1	1	1
M	4	4	2	4	2	3	3	3	1	3	1	1	4	4	5	1	1	1	1	5	5	5	5	5	5	1	3	1	1	1	1	4	2	2	1	5	1	1	1	1	4	3	1	5	1	1	2	1.60215	1
F	5	5	5	5	1	2	1	1	5	2	5	1	1	5	5	1	1	3	1	3	3	5	5	1	1	1	1	1	5	5	1	1	1	1	5	1	1	1	5	1	1	3	1	5	1	5	1	1	1
F	1	2	1	3	5	5	2	3	5	1	2	1	1	1	1	2	4	1	4	2	1	1	1	1	1	1	5	3	2	1	1	1	1	1	1	1	2	2	1	2	1	1	1	1	5	1	1	1	1
F	1	2	2	5	2	4	1	1	1	1	1	3	1	4	1	1	1	1	1	5	4	5	4	1	1	1	5	1	5	1	4	2	2	2	4	1	1	1	2	1	5	2	1	3	1	5	5	1	4
M	5	5	1	5	2	1	1	1	5	1	1	5	1	5	1	1	1	1	1	1	5	5	1	1	5	1	1	1	1	1	5	1	1	1	5	1	1	1	5	1	5	1	1	1	1	5	5	1	1
F	5	5	5	5	2	4	3	4	3	5	2	4	5	4	1	1	2	2	1	1	1	1	2	3	5	1	5	3	4	2	4	4	5	5	3	5	3	3	2	2	5	4	2	5	4	5	1	2.0738	1
M	3	5	4	5	5	5	1	1	4	1	1	5	1	3	4	1	1	1	1	5	5	5	5	1	5	1	1	1	1	1	4	1	1	1	1	1	1	1	1	1	4	3	1	5	1	1	1	1	1
F	5	1	5	3	5	5	3	5	2	5	2	2	1	3	5	1	1	2	1	5	5	5	1	1	1	1	1	1	2	1	2	5	2	5	1	1	1	4	2	2	4	5	1	5	4	5	1	1	1
F	5	4	2	2	1	5	4	4	2	2	3	1	5	2	1	1	1	1	1	5	4	1	1	2	1	4	5	4	2	1	1	1	3	2	1	1	5	4	2	4	1	4	1	2	1	5	3	2.21301	3
M	5	5	5	5	2	5	2	4	4	4	1	5	5	4	5	2	2	1	1	5	5	5	2	1	4	1	1	1	2	1	4	2	1	3	3	1	2	3	1	1	5	5	3	5	4	3	1	1	1
F	1	3	1	3	4	1	1	1	2	1	1	2	2	4	1	1	1	1	3	5	5	5	3	3	1	1	4	1	4	3	1	2	1	2	3	1	2	2	2	1	3	4	1	2	1	2	2	2	2
F	5	5	3	5	1	1	1	1	1	1	1	2	1	1	5	1	1	1	3	5	5	5	1	3	3	1	3	1	1	1	2	1	1	1	1	1	3	3	1	1	5	1	5	5	1	5	1	5	1
M	2	3	1	4	2	1	1	3	1	1	1	1	1	3	5	2	2	4	1	5	5	5	2	1	1	1	2	1	1	1	1	2	1	2	1	1	2	2	1	1	3	1	1	1	1	1	1	3	1
M	4	2	1	3	5	5	4	5	3	1	1	5	5	1	2	5	1	1	1	1	1	1	1	5	5	1	5	1	1	1	5	5	1	5	1	1	5	1	1	5	4	1	1	5	1	5	5	1	1
M	1	4	2	4	1	2	1	1	1	1	1	3	2	2	3	1	3	1	1	4	4	4	4	1	2	1	1	1	5	3	3	1	1	1	1	1	2	1	1	1	1	1	1	2	1	1	1	1	1
F	4	5	1	5	1	5	4	4	1	1	4	3	1	5	5	5	5	5	3	5	5	1	3	5	5	1	1	2	1	2	1	5	5	5	1	1	5	5	1	3	5	1	1	5	5	5	5	4.72225	5
F	4	4	3	4	1	2	1	2	1	1	1	3	2	4	1	1	2	1	1	2	1	1	1	5	5	1	1	1	2	1	3	1	1	2	1	1	1	1	1	1	3	1	1	2	2	1	1	2.70504	1
F	3	5	5	1	2	5	1	1	5	4	5	1	1	5	5	1	1	1	1	1	1	1	1	2	1	4	5	5	5	1	1	1	1	1	4	4	5	5	5	1	5	5	3	5	4	5	4	1	2
F	4	5	5	5	1	5	5	5	5	1	1	1	5	5	3	1	1	1	1	1	1	4	5	4	4	1	1	2	1	1	1	5	5	5	2	5	2	2	1	1	5	1	1	3	1	1	1	1	1
M	5	5	5	5	1	1	1	1	3	5	1	5	5	5	5	1	1	1	1	5	5	1	1	1	1	1	1	1	5	1	5	1	1	1	5	5	1	1	1	1	1	1	1	5	3	1	1	1	1
M	4	4	4	3	1	5	3	3	3	4	1	1	4	4	3	5	5	1	1	1	1	1	2	2	1	1	1	2	2	1	1	5	2	3	2	2	4	2	1	2	2	1	1	5	5	3	2	3	2
M	5	5	1	5	1	1	1	1	1	1	1	5	1	5	5	1	1	1	1	5	1	5	1	1	1	1	5	1	5	1	5	1	1	1	1	1	1	1	5	1	1	1	1	5	1	1	1	1	1
F	5	5	3	5	1	3	1	3	2	3	3	1	4	5	3.54773	5	5	1	1	3	1	1	1	1	3	5	5	1	3	1	1	3	1	3	1	2	4	3	3	1	3	2	2	2	2	1	1	2.17252	1
M	3	3	1	3	4	2	2	1	1	1	1	1	1	3	3	3	3	1	1	4	4	1	1	1	1	1	3	1	1	1	1	3	1	4	1	1	1	1	1	1	3	1	1	1	1	1	1	1.6356	1
F	3	5	5	5	4	2	1	1	1	4	1	1	4	3	2	1	5	1	1	2	1	2	1	2	2	1	1	1	1	1	1	1	1	1	1	2	1	1	1	1	3	1	2	5	5	2	2	1	1
M	2	2	1	1	3	4	1	1	1	1	1	1	1	1	5	1	3	1	1	5	5	5	2	1	2	1	1	1	2	1	1	1	1	1	1	1	1	1	1	1	1	1	1	1	1	1	1	1	1
M	5	5	4	1	5	5	5	5	5	5	4	4	5	4	5	1	1	3	1	5	5	5	4	4	4	4	5	4	4	1	4	5	5	5	5	5	5	5	4	3	5	3	4	5	1	5	5	1	5
M	3	5	1	5	5	5	1	1	1	1	1	5	1	3	1	5	5	1	1	3	3	1	5	1	1	1	1	1	1	1	1	5	1	1	1	1	5	1	1	1	5	1	1	4	1	1	1	3	1
M	3	4	2	2	2	4	1	3	5	2	2	2	4	3	2	5	5	1	1	2	1	1	1	2	1	1	1	1	4	1	1	2	2	2	3	3	1	1	1	2	4	1	1	4	1	1	2	1	1
M	3	3	5	1	5	3	1	3	1	1	1	3	1	1	2.67552	5	2	1	1	3	3	1	1	1	1	5	1	5	1	1	1	3	1	3	1	1	5	1	1	1	1	1	1	2	1	1	1	1	1
M	4	4	1	5	1	4	2	3	2	2	1	2	4	5	3	2	1	2	1	5	5	5	3	1	4	1	2	1	1	2	2	5	4	5	2	4	5	2	1	5	4	1	1	4	1	4	4	2	2
F	5	5	5	5	1	5	3	5	5	4	1	5	5	5	2	1	1	1	1	1	1	1	3	2	4	1	1	1	1	1	5	5	2	4	4	4	2	2	1	1	4	1	5	5	5	1	2	1	1
M	1	1	2	2	3	2	1	2	2	1	1	1	3	2	4	5	4	4	1	5	5	5	4	2	4	1	2	1	1	1	2	2	1	3	1	2	1	1	1	1	1	1	1	1	1	1	1	1	1
M	4	5	3	5	2	2	2	2	3	3	1	2	3	4	4	2	4	1	1	4	4	4	4	4	4	1	3	1	4	2	1	2	2	2	3	3	2	2	2	1	5	4	2	4	2	1	1.66463	4	1.24619
M	5	5	5	5	2	5	4	5	4	5	1	1	5	5	4	1	5	1	1	1	1	1	1	5	2	1	5	2	1	1	1	5	4	5	2	5	5	1	1	3	5	5	5	5	5	1	1	3	1
M	1	5	1	1	2	1	1	1	2	1	2	1	1	4	3	1	1	2	1	5	5	4	3	2	1	1	1	2	1	1	1	1.21939	1	1	4	1	5	4	4	1	5	5	1	2	1	1	1	1	1
F	5	4	2	5	2	5	3	4	4	1	4	1	1	5	5	3	4	1	4	5	5	4	1	3	1	1	1	4	4	1	1	5	3	5	4	1	5	5	5	3	5	4	1	3	1	5	5	3	4
M	2	2	2	3	1	2	1	2	2	1	1	2	1	2	5	1	1	1	1	4	5	4	2	1	4	1	5	1	1	1	1	2	1	2	1	1	3	2	1	1	4	1	1	1	1	1	1	1	1
M	5	5	5	4	2	5	5	5	5	4	2	5	5	4	2.66149	4	4	2	2	4	4	1	1	4	2	1	3	1	5	1	5	4	4	4	4	4	2	1	2	1	2	2	2	4	1	5	4	1.04716	4
M	5	5	4	5	2	1	2	2	5	1	5	1	1	4	3	1	1	1	1	4	4	1	1	1	4	1	5	1	5	4	1	1	1	1	4	1	1	1	4	1	5	1	3	5	1	1	1	1.40392	1
M	5	5	3	2	4	3	1	1	2	2	1	1	3	1	1	1	1	1	1	5	3	5	1	2	2	1	1	1	1	1	1	3	1	1	2	2	1	1	1	1	4	1	1	5	3	1	1	1	1
M	1	1	1	2	2	2	1	1	1	1	1	1	1	1	1	2	1	1	2	1	1	1	1	1	1	1	1	1	2	2	1	1	1	1	1	1	2	1	1	1	5	3	1	1	1	1	1	2.73451	1
F	3	4	3	3	3	2	3	2	1	1	5	3	3	3	1	2	3	5	1	3	1	1	4	1	3	1	2	3	3	3	3	2	3	1	2	1	5	5	3	3	5	4	3	5	2	3	3	3	1
F	1	3	1	3	1	4	1	4	1	1	1	1	1	3	1	1	1	5	1	5	1	1	5	1	3	1	1	1	3	1	1	4	1	5	1	1	1	1	1	1	2	1	1	1	1	1	1	1	1
F	5	5	3	3	3	2	1	2	1	1	1	1	2	2	1	1	2	1	2	1	1	1	1	1	1	1	1	1	1	1	1	2	2	2	1	1	1	1	1	1	1	3	1	4	1	4	4	1	2
M	1	3	3	4	2	5	3	3	3	3	1	1	3	4	1	3	4	1	1	3	3	1	2	2	2	1	3	1	5	2	1	5	3	5	4	3	4	3	1	1	1	4	5	5	4	5	4	2	1
F	2	5	3	5	5	1	2	2	5	3	5	5	5	5	4	4	5	3	1	1	1	4	4	2	1	1	5	5	4	1	2	1	1	1	3	1	3	2	3	1	5	5	1	5	3	3	3	3	2
M	5	5	1	5	1	3	2	3	2	1	1	2	1	5	4	1	1	1	1	5	5	5	2	1	3	1	1	1	1	1	2	2	1	1	2	1	2	1	1	1	5	5	1	5	1	1	1	1	1
M	3	4	4	4	1	3	2	4	4	3	3	5	2	4	4.99911	4	2	2	4	5	5	3	1	4	1	1	1	3	4	1	4	2	1	4	3	2	5	2	3	4	5	1	1	4	1	5	5	2.55248	3
M	1	1	1	2	2	4	1	2	2	1	1	3	1	2	5	1	2	1	2	5	5	5	1	2	5	1	3	1	1	1	3	1	1	2	1	1	2	1	1	1	3	1	1	4	4	2	1	1	1
M	2	5	1	5	5	3	1	1	2	1	1	5	4	5	4	1	5	3	5	2	4	4	4	1	5	1	1	1	2	1	4	2	1	1	2	4	5	5	1	1	5	5	1	5	4	5	1	1	1
M	2	1	1	1	5	2	1	2	5	1	1	3	5	3	5	5	1	2	2	5	5	1	3	3	1	1	1	3	5	1	3	1	1	2	3	1	3	1	5	1	2	2	1	1	1	3	1	1	3
M	1	5	5	5	1	5	4	4	1	5	1	1	3	5	3	1	5	3	1	3	1	1	5	5	5	1	1	1	1	3	1	5	1	4	1	5	5	5	1	1	5	1	1	5	1	5	5	1.57219	5
M	4	4	4	3	1	3	1	3	1	2	1	3	5	1	1	2	2	1	1	4	4	3	1	1	3	1	1	1	1	1	3	3	2	4	1	1	1	1	1	1	3	1	1	2	2	1	5	1	3
M	1	2	1	2	3	2	1	2	1	1	1	1	2	1	1	1	1	1	1	5	2	5	1	1	1	1	1	1	2	1	1	1	1	1	1	1	3	2	1	1	1	1	1	1	1	1	1	1	1
F	2	1	1	3	1	1	1	1	1	1	1	1	3	3	1	1	1	1	1	1	1	3	3	1	2	1	3	1	1	1	1	1	1	1	1	3	1	1	1	1	3	4	2	1	1	1	1	3	1
F	5	5	5	4	2	4	1	2	1	3	1	1	4	4	1	4	5	1	1	1	1	1	1	3	1	1	4	1	1	1	1	5	1	3	1	4	4	2	1	1	1	2	5	5	5	5	5	1	5
M	1	5	1	5	2	5	1	1	1	1	5	1	1	5	3	1	1	1	1	4	4	1	1	1	5	1	1	5	1	1	1	2	1	1	1	1	5	5	5	5	5	5	1	5	1	1	1	1	1
M	4	4	1	5	1	3	1	3	1	1	1	1	1	4	5	1	1	1	1	5	5	5	4	1	3	1	5	4	3	1	1	3	1	3	1	1	1	2	1	1	5	1	1	5	1	1	1	1	1
M	1	2	1	2	1	1	1	1	1	1	1	1	1	2	4	1	1	2	1	4	4	3	2	1	1	1	2	1	1	1	1	1	1	1	1	1	1	1	1	1	2	1	1	2	1	1	1	1	1
M	5	5	2	5	1	4	5	3	1	4	1	1	5	5	1	1	1	1	1	1	1	5	1	1	1	1	1	1	1	1	1	1	1	1	1	1	2	1	1	4	4	1	1	1	1	3	1	1	1
M	2	4	1	5	1	2	1	2	2	1	1	5	2	5	5	1	1	2	1	5	5	5	1	1	1	1	2	1	1	1	5	2	1	2	2	1	1	1	1	1	2	1	1	5	2	1	1	1	1
M	5	5	5	1	1	5	1	3	3	1	1	3	5	5	5	5	5	3	1	5	5	1	1	1	1	1	1	1	3	1	1	3	3	5	1	2	1	3	1	1	4	1	1	5	5	1	1	2.87214	1
M	3	1	1	5	3	1	1	1	2	1	1	2	1	1	1	5	5	5	1	3	1	5	3	1	2	1	1	1	4	1	2	1	1	1	2	1	1	1	1	1	5	1	1	5	1	1	1	1	1
M	3	1	1	5	3	1	1	1	2	1	1	2	1	1	1	5	5	5	1	3	1	5	3	1	2	1	1	1	4	1	2	1	1	1	2	1	1	1	1	1	5	1	1	5	1	1	1	1	1
M	4	5	1	5	1	2	1	2	3	1	1	1	1	5	5	3	1	1	1	5	5	5	2	1	4	1	4	1	1	1	1	2	1	2	1	1	1	1	1	3	2	1	1	1	1	1	1	2.96244	1
M	5	5	1	5	1	1	1	1	3	1	1	3	5	5	5	5	2	1	1	5	5	5	1	1	5	1	5	1	1	1	1	5	1	5	1	1	1	1	1	5	5	1	1	5	5	5	1	1	1
M	3	4	3	2	5	5	2	4	2	3	1	1	3	3	1	1	1	1	2	2	3	1	3	1	3	1	1	1	2	1	1	5	5	5	1	2	5	5	4	2	3	2	1	5	1	1	1	2.23674	1
M	3	4	1	4	2	4	1	1	3	1	1	3	1	3	2	5	2	1	1	1	1	2	1	1	4	1	1	1	2	1	2	2	1	2	1	1	1	1	1	2	4	3	1	2	1	1	1	1	2
M	4	5	5	3	2	5	2	5	5	3	1	5	3	4	5	1	1	1	1	5	4	1	1	1	1	1	1	2	5	4	5	5	5	5	5	3	5	3	1	1	5	4	1	3	1	1	1	1.42531	1
F	1	1	1	1	1	1	1	1	1	1	1	1	1	1	1	1	1	1	2	5	5	3	1	2	2	1	1	1	1	1	1	1	1	1	1	1	2	2	1	1	5	4	1	5	1	1	1	1	1
M	3	3	1	2	5	1	1	1	1	1	1	2	1.66532	1.21952	4	1	1	1	1	5	5	1	2	1	3	1	2	1	1	1	1	1	1	1	1	1	1	1	1	1	1	1	1	2	1	1	1	1	1
M	4	4	2	2	1	1	5	5	5	5	5	2	4	4	5	5	5	4	1	5	5	5	1	5	3	1	3	1	1	1	4	1	1	1	1	4	1	1	1	1	4	1	1	4	2	5	2	1	1
M	4	4.60458	2	5	1	2	1	2	3	1	1	1	1	5	4	2	3	1	1	5	5	5	3	3	2	1	1	1	4	1	4	4	1	5	3	1	1	1	2	1	4	1	1	5	2	1	1	1	1
F	4	5	5	4	1	5	3	5	5	3	1	5	3	5	5	1	4	1	1	1	1	1	1	2	1	1	1	1	5	1	5	5	3	5	5	3	2	2	1	1	4	3	1	5	5	5	2	2.28531	3
F	2	2	3	3	3	3	1	3	3	1	1	3	1	2	4	1	1	2	1	5	5	1	5	3	1	1	5	3	5	2	5	4	3	3	3	1	1	1	2	1	1	1	3	3	1	1	1	1.26911	1
F	3	4	3	5	3	3	2	3	3	3	1	5	4	5	5	2	2	3	2	5	5	2	3	3	3	1	1	5	4	4	5	4	4	4	2	4	5	3	2	1	5	4	1	5	2	5	5	1	5
M	1	1	1	1	1	1	1	1	1	1	1	1	1	1	1	1	1	2	1	2	3	3	1	1	1	1	1	1	1	1	1	1	1	1	1	1	1	1	1	1	1	1	1	1	1	1	1	1	1
F	2	1	1	1	1	1	1	1	1	1	1	1	1	2	2	1	1	1	1	4	3	1	4	3	1	1	1	1	1	1	1	1	1	1	1	1	1	1	1	1	3	1	1	3	1	1	1.26224	1.42959	2
F	2	2	2	2	2	2	1	1	4	1	1	5	1	4	4	2	2	1	1	3	2	1	1	3	1	1	1	1	1	1	4	1	1	1	3	1	1	1	1	1	1	1	1	1	1	2	1	1	1
F	2	2	3	3	2	2	1	3	3	2	1	1	2	4	5	2	1	1	5	5	5	5	5	1	1	1	4	1	1	1	1	2	1	1	1	1	1	1	1	1	2	1	1	2	1	5	5	1	3
F	1	5	5	5	1	5	3	3	1	1	1	3	1	5	1	1	1	1	1	3	1	1	1	3	1	1	1	1	1	1	1	1	3	1	1	1	2	1	1	1	4	1	1	5	5	5	5	4.27675	5
M	1	1	1	5	1	5	3	5	1	3	5	1	3	5	1	1	1	3	1	3	3	1	3	1	1	1	3	1	3	1	1	1	5	5	1	1	3	3	3	1	3	1	1	5	1	5	2.13949	1	1
F	5	5	5	5	5	4	2	3	5	3	1	5	4	5	5	5	5	3	2	5	5	5	5	1	5	1	1	1	5	1	5	2	1	2	5	2	1.92412	1	1	1	5	5	3	5	5	5	2	5	2
M	4	4	4	5	5	5	5	4	4	5	5	4	5	5	5	5	5	4	3	5	5	5	5	5	5	4	5	3	5	4	5	4	5	5	5	5	4	3	5	4	5	4	3	3	3	2	2	3.25143	1
M	1	1	1	1	1	1	1	1	1	1	1	1	1	1	3	2	2	1	1	5	1	1	5	1	1	1	1	1	1	1	1	1	1	1	1	1	1	1	1	1	1	1	1	1	1	1	1	1	1
M	1	1	3	3	5	2	1	1	1	1	1	1	1	1	1	1	1	1	1	5	4	1	1	1	1	1	1	1	1	1	1	1	1	1	1	1	1	1	1	1	4	1	1	1	1	1	1	2.04864	1
M	2	5	1	1	1	1	1	1	1	1	1	3	1	1	5	5	5	3	1	5	5	5	1	1	1	1	1	1	1	1	1	1	1	1	1	1	1	1	1	1	4	1	1	1	1	1	1	1	1
M	2	2	1	1	3	2	2	3	1	1	1	2	1	2	5	1	1	1	2	1	4	5	1	1	4	5	2	4	2	1	1	2	2	2	1	1	1	2	3	2	5	3	1	5	1	4	4	4.48292	3
F	3	2	2	5	1	2	2	1	3	1	1	1	2	1	1	1	1	1	1	2	1	1	5	1	1	1	1	1	1	1	1	1	2	1	1	2	1	1	1	1	1	1	1	1	1	1	1	1.3395	1
F	5	5	5	5	5	5	3	3	3	3	1	5	1	5	5	3	5	1	3	5	5	5	5	3	4	1	1	1	5	3	5	5	3	3	3	3	4	3	1	1	5	1	1	5	4	5	2	1	2
F	1	1	1	2	1	1	1	1	2	1	1	2	1	1	5	2	2	2	1	5	5	5	4	2	3	1	5	1	2	2	1	1	1	1	2	1	1	1	2	1	4	4	1	5	1	1	1	4	4
M	4	3	1	1	2	1	3	1	1	1	2	1	1	1	5	1	1	1	1	4	5	1	1	1	1	1	1	1	1	1	1	1	1	1	1	1	1	1	1	1	3	1	1	4	1	1	1	1	3
M	2	1	3	4	5	3	2	4	5	1	1	3	1	2	5	1	1	5	1	5	5	5	1	1	1	2	1	1	2	1	3	1	1	1	1	1	2	1	1	1	1	1	1	1	1	1	1	1	1
M	1	5	1	4	1	2	2	4	1	1	1	1	1	2	5	5	1	4	1	5	5	5	1	1	4	1	1	4	1	5	1	1	1	1	1	1	1	1	1	1	4	5	1	5	1	1	1	1	1
F	2	3	3	2	4	5	3	3	2	3	1	1	3	2	3	5	5	1	1	1	1	1	1	1	1	2	1	1	1	1	1	2	3	3	1	1	2	1	1	1	3	1	3	2	1	5	2	3	1
F	3	4	1	5	3	1	1	2	2	1	1	3	1	4	2	2	3	2	1	4	5	2	1	1	1	1	1	3	1	1	3	3	2	1	1	1	4	4	4	2	1	1	1	5	1	5	1	1.43838	2
F	2	1	2	1	4	3	1	4	1	1	1	1	1	1	2	1	1	1	3	1	1	1	1	1	3	1	5	1	1	1	1	1	1	1	1	1	1	1	1	1	3	2	1	4	1	1	1	1	1
M	4	4	1	5	3	3	1	1	2	2	2	5	5	5	5	3	3	5	4	5	5	5	3	1	1	1	1	1	5	2	5	1	3	3	4	5	5	4	1	1	5	4	1	5	1	4	1	1	1
M	4	3	2	4	2	2	3	3	3	2	1	4	3	3	3	2	2	5	1	5	5	1	2	2	1	1	4	1	1	4	5	2	3	4	4	1	2	1	1	1	4	2	1	2	1	2	1	2	1
M	1	1	1	1	1	1	1	1	1	1	1	1	1	1	1	1	1	1	1	3	3	2	1	1	1	1	1	1	1	1	1	1	1	1	1	1	1	1	1	1	2	1	1	1	1	1	1	1	1
M	1	5	1	5	5	5	1	1	5	1	1	5	5	5	5	5	1	5	1	5	5	5	5	5	5	1	1	1	5	1	5	1	1	5	5	5	5	1	1	1	5	1	1	1	1	1	1	1	1
M	1	1	1	1	1	5	1	4	3	1	1	4	1	1	3	4	4	1	1	5	4	5	1	5	2	1	4	1	1	1	3	4	1	4	1	1	4	2	1	1	5	2	1	5	3	5	3	1	1
F	2	2	2	3	2	4	4	5	3	3	1	1	4	3	2	3	3	2	1	2	1	1	1	2	1	1	3	1	3	1	1	4	4	5	3	3	3	3	2	2	5	3	1	3	3	4	4	2	1
M	2	1	2	5	2	2	2	2	1	2	1	2	4	1	5	4	4	1	1	5	5	5	1	1	1	1	4	1	1	2	1	1	1	2	1	1	1	1	1	1	1	1	1	1	1	1	1	1	1
[truncated: 135 more rows]
[truncated: 118 more columns]
